# Supplementary material for: 3-Benzyl-6-bromo-2-(2-fur­yl)-3H-imidazo[4,5-b]pyridine
Source: Acta Crystallogr Sect E Struct Rep Online. 2010 Jun 30;66(Pt 7):o1874. doi: 10.1107/S160053681002475X (PMC3006925; doi:10.1107/S160053681002475X)
Supplement: Supplementary file 1 [file e-66-o1874-sup1.cif]

##############################################################################
###                                                                        ###
###        Electronic paper (Acta Crystallographica Section E)             ###
###                                                                        ###
##############################################################################
#                                                                            #
# This CIF contains the data in a paper accepted for publication in Acta     #
# Crystallographica Section E. It conforms to the requirements of Notes      #
# for Authors for Section E, and has been peer reviewed under the auspices   #
# of the IUCr Commission on Journals.                                        #
#                                                                            #
# Full details of the Crystallographic Information File format               #
# are given in the paper "The Crystallographic Information File (CIF):       #
# a New Standard Archive File for Crystallography" by S. R. Hall, F. H.      #
# Allen and I. D. Brown [Acta Cryst. (1991), A47, 655-685].                  #
#                                                                            #
# The current version of the core CIF dictionary is obtainable from          #
# ftp://ftp.iucr.org/pub/cif_core.dic. The current version number is 2.4.    #
#                                                                            #
# Software is freely available for graphical display of the structure(s) in  #
# this CIF.  For information consult the CIF home page http://www.iucr.org/  #
# cif/home.html                                                              #
#                                                                            #
# This file may be used for bona fide research purposes within the           #
# scientific community so long as proper attribution is given to the journal # 
# article from which it was obtained.                                        #
#                                                                            #
##############################################################################
                                             
data_global
_audit_creation_method     SHELXL-97
_journal_date_recd_electronic     2010-06-23
_journal_date_accepted     2010-06-24
_journal_name_full     'Acta Crystallographica, Section E'
_journal_year     2010
_journal_volume     66
_journal_issue      7
_journal_page_first     o1874
_journal_page_last     o1874
_journal_paper_category     QO
_journal_coeditor_code     CI5113
_publ_contact_author
;
     Dr. Seik Weng Ng
     Department of Chemistry
     University of Malaya
     50603 Kuala Lumpur
     Malaysia
;
_publ_contact_author_email     seikweng@um.edu.my
_publ_contact_author_fax     '03 7967 4193'
_publ_contact_author_phone     '03 7967 6778'
_publ_section_title
;
3-Benzyl-6-bromo-2-(2-furyl)-3<i>H</i>-imidazo[4,5-<i>b</i>]pyridine
;
loop_
    _publ_author_name
    _publ_author_address
    'Ouzidan, Youn\`es'
;
Laboratoire de Chimie Organique Appliqu\'ee
Facult\'e des Sciences et Techniques
Universit\'e Sidi Mohamed Ben Abdallah
F\`es
Morocco
;
    'Rodi, Youssef Kandri'
;
Laboratoire de Chimie Organique Appliqu\'ee
Facult\'e des Sciences et Techniques
Universit\'e Sidi Mohamed Ben Abdallah
F\`es
Morocco
;
    'Zouihri, Hafid'
;
CNRST Division UATRS
Angle Allal Fassi/FAR
BP 8027 Hay Riad
Rabat
Morocco
;
    'Essassi, El Mokhtar'
;
Laboratoire de Chimie Organique H\'et\'erocyclique
P\^ole de Comp\'etences Pharmacochimie
Universit\'e Mohammed V-Agdal
BP 1014 Avenue Ibn Batout
Rabat
Morocco
;
    'Ng, Seik Weng'
;
Department of Chemistry
University of Malaya
50603 Kuala Lumpur
Malaysia
;
data_I
_audit_creation_method     SHELXL-97
_chemical_name_systematic
;
3-Benzyl-6-bromo-2-(2-furyl)-3<i>H</i>-imidazo[4,5-<i>b</i>]pyridine
;
_chemical_name_common     ?
_chemical_formula_moiety     'C17 H12 Br N3 O'
_chemical_formula_sum     'C17 H12 Br N3 O'
_chemical_formula_iupac     'C17 H12 Br N3 O'
_chemical_formula_weight     354.21
_chemical_melting_point     ?
_symmetry_cell_setting     monoclinic
_symmetry_space_group_name_H-M     'P 21/c'
_symmetry_space_group_name_Hall     '-P 2ybc'
loop_
    _symmetry_equiv_pos_as_xyz
    'x, y, z'
    '-x, y+1/2, -z+1/2'
    '-x, -y, -z'
    'x, -y-1/2, z-1/2'
_cell_length_a     15.8422(3)
_cell_length_b     5.47470(10)
_cell_length_c     18.4243(3)
_cell_angle_alpha     90.00
_cell_angle_beta     111.5090(10)
_cell_angle_gamma     90.00
_cell_volume     1486.68(5)
_cell_formula_units_Z     4
_cell_measurement_reflns_used     5830
_cell_measurement_theta_min     2.7
_cell_measurement_theta_max     23.3
_cell_measurement_temperature     293(2)
_exptl_crystal_description     Prism
_exptl_crystal_colour     Orange
_exptl_crystal_size_max     0.25
_exptl_crystal_size_mid     0.25
_exptl_crystal_size_min     0.10
_exptl_crystal_density_diffrn     1.583
_exptl_crystal_density_meas     ?
_exptl_crystal_density_method     'not measured'
_exptl_crystal_F_000     712
_exptl_absorpt_coefficient_mu     2.770
_exptl_absorpt_correction_type     multi-scan
_exptl_absorpt_process_details     '(SADABS; Sheldrick, 1996)'
_exptl_absorpt_correction_T_min     0.5443
_exptl_absorpt_correction_T_max     0.7692
_diffrn_ambient_temperature     293(2)
_diffrn_radiation_type     MoK\a
_diffrn_radiation_wavelength     0.71073
_diffrn_radiation_source     'fine-focus sealed tube'
_diffrn_radiation_monochromator     graphite
_diffrn_measurement_device_type     'Bruker X8 APEXII area-detector'
_diffrn_measurement_method     '\f and \w scans'
_diffrn_detector_area_resol_mean     ?
_diffrn_reflns_number     19471
_diffrn_reflns_av_R_equivalents     0.0360
_diffrn_reflns_av_sigmaI/netI     0.0263
_diffrn_reflns_theta_min     2.76
_diffrn_reflns_theta_max     24.99
_diffrn_reflns_theta_full     24.99
_diffrn_measured_fraction_theta_max     0.999
_diffrn_measured_fraction_theta_full     0.999
_diffrn_reflns_limit_h_min     -17
_diffrn_reflns_limit_h_max     18
_diffrn_reflns_limit_k_min     -6
_diffrn_reflns_limit_k_max     5
_diffrn_reflns_limit_l_min     -21
_diffrn_reflns_limit_l_max     18
_diffrn_standards_number     0
_diffrn_standards_interval_count     .
_diffrn_standards_interval_time     .
_diffrn_standards_decay_%     ?
_reflns_number_total     2614
_reflns_number_gt     2105
_reflns_threshold_expression     I>2\s(I)
_refine_ls_structure_factor_coef     Fsqd
_refine_ls_matrix_type     full
_refine_ls_R_factor_all     0.0467
_refine_ls_R_factor_gt     0.0307
_refine_ls_wR_factor_gt     0.0944
_refine_ls_wR_factor_ref     0.1096
_refine_ls_goodness_of_fit_ref     0.965
_refine_ls_restrained_S_all     0.965
_refine_ls_number_reflns     2614
_refine_ls_number_parameters     199
_refine_ls_number_restraints     0
_refine_ls_hydrogen_treatment     constr
_refine_ls_weighting_scheme     calc
_refine_ls_weighting_details
         'calc w=1/[\s^2^(Fo^2^)+(0.0848P)^2^+0.0891P] where P=(Fo^2^+2Fc^2^)/3'
_atom_sites_solution_hydrogens     geom
_atom_sites_solution_primary     direct
_atom_sites_solution_secondary     difmap
_refine_ls_shift/su_max     0.001
_refine_ls_shift/su_mean     0.001
_refine_diff_density_max     0.329
_refine_diff_density_min     -0.442
_refine_ls_extinction_method     none
_refine_ls_extinction_coef     ?
loop_
    _atom_type_symbol
    _atom_type_description
    _atom_type_scat_dispersion_real
    _atom_type_scat_dispersion_imag
    _atom_type_scat_source
    'C' 'C' 0.0033 0.0016
                         'International Tables Vol C Tables 4.2.6.8 and 6.1.1.4'
    'H' 'H' 0.0000 0.0000
                         'International Tables Vol C Tables 4.2.6.8 and 6.1.1.4'
    'N' 'N' 0.0061 0.0033
                         'International Tables Vol C Tables 4.2.6.8 and 6.1.1.4'
    'O' 'O' 0.0106 0.0060
                         'International Tables Vol C Tables 4.2.6.8 and 6.1.1.4'
    'Br' 'Br' -0.2901 2.4595
                         'International Tables Vol C Tables 4.2.6.8 and 6.1.1.4'
_computing_data_collection     'APEX2 (Bruker, 2008)'
_computing_cell_refinement     'SAINT (Bruker, 2008)'
_computing_data_reduction     'SAINT (Bruker, 2008)'
_computing_structure_solution     'SHELXS97 (Sheldrick, 2008)'
_computing_structure_refinement     'SHELXL97 (Sheldrick, 2008)'
_computing_molecular_graphics     'X-SEED (Barbour, 2001)'
_computing_publication_material     'publCIF (Westrip, 2010)'
loop_
    _atom_site_type_symbol
    _atom_site_label
    _atom_site_fract_x
    _atom_site_fract_y
    _atom_site_fract_z
    _atom_site_U_iso_or_equiv
    _atom_site_adp_type
    _atom_site_calc_flag
    _atom_site_refinement_flags
    _atom_site_occupancy
    _atom_site_disorder_assembly
    _atom_site_disorder_group
    Br Br1 0.47189(2) 1.27997(6) 0.426257(19) 0.05859(18) Uani d . 1 . .
    O O1 0.21672(14) 0.1051(4) 0.11117(12) 0.0605(6) Uani d . 1 . .
    N N1 0.28026(15) 0.7379(4) 0.34628(14) 0.0407(6) Uani d . 1 . .
    N N2 0.26035(13) 0.4610(4) 0.23929(12) 0.0362(5) Uani d . 1 . .
    N N3 0.37245(14) 0.6006(4) 0.20155(13) 0.0415(5) Uani d . 1 . .
    C C1 0.33253(18) 0.9234(5) 0.38466(16) 0.0437(6) Uani d . 1 . .
    H H1 0.3214 0.9916 0.4265 0.052 Uiso calc R 1 . .
    C C2 0.40263(16) 1.0193(5) 0.36533(15) 0.0399(6) Uani d . 1 . .
    C C3 0.42374(17) 0.9297(5) 0.30393(15) 0.0400(6) Uani d . 1 . .
    H H3 0.4701 0.9949 0.2904 0.048 Uiso calc R 1 . .
    C C4 0.37115(19) 0.7370(4) 0.26428(18) 0.0364(6) Uani d . 1 . .
    C C5 0.30126(16) 0.6536(5) 0.28810(15) 0.0347(6) Uani d . 1 . .
    C C6 0.18408(17) 0.3215(5) 0.24445(16) 0.0398(6) Uani d . 1 . .
    H H6A 0.1851 0.3335 0.2973 0.048 Uiso calc R 1 . .
    H H6B 0.1923 0.1509 0.2344 0.048 Uiso calc R 1 . .
    C C7 0.09249(16) 0.4032(4) 0.18891(15) 0.0373(6) Uani d . 1 . .
    C C8 0.0798(2) 0.6091(6) 0.1437(2) 0.0660(9) Uani d . 1 . .
    H H8 0.1294 0.7050 0.1467 0.079 Uiso calc R 1 . .
    C C9 -0.0063(3) 0.6757(7) 0.0935(3) 0.0863(13) Uani d . 1 . .
    H H9 -0.0139 0.8138 0.0623 0.104 Uiso calc R 1 . .
    C C10 -0.0799(2) 0.5399(7) 0.0897(2) 0.0752(10) Uani d . 1 . .
    H H10 -0.1375 0.5839 0.0556 0.090 Uiso calc R 1 . .
    C C11 -0.0687(2) 0.3409(8) 0.1356(2) 0.0706(10) Uani d . 1 . .
    H H11 -0.1190 0.2505 0.1340 0.085 Uiso calc R 1 . .
    C C12 0.0171(2) 0.2703(5) 0.1851(2) 0.0549(8) Uani d . 1 . .
    H H12 0.0239 0.1319 0.2160 0.066 Uiso calc R 1 . .
    C C13 0.30648(16) 0.4385(5) 0.18846(15) 0.0369(6) Uani d . 1 . .
    C C14 0.2871(2) 0.2623(4) 0.12615(18) 0.0428(7) Uani d . 1 . .
    C C15 0.3289(2) 0.2287(6) 0.0754(2) 0.0587(9) Uani d . 1 . .
    H H15 0.3787 0.3147 0.0737 0.070 Uiso calc R 1 . .
    C C16 0.2825(2) 0.0376(6) 0.02513(19) 0.0651(9) Uani d . 1 . .
    H H16 0.2956 -0.0266 -0.0163 0.078 Uiso calc R 1 . .
    C C17 0.2169(3) -0.0318(6) 0.04850(19) 0.0683(9) Uani d . 1 . .
    H H17 0.1761 -0.1570 0.0257 0.082 Uiso calc R 1 . .
loop_
    _atom_site_aniso_label
    _atom_site_aniso_U_11
    _atom_site_aniso_U_22
    _atom_site_aniso_U_33
    _atom_site_aniso_U_12
    _atom_site_aniso_U_13
    _atom_site_aniso_U_23
    Br1 0.0540(3) 0.0519(2) 0.0593(3) -0.00676(12) 0.00831(18) -0.01181(13)
    O1 0.0659(14) 0.0602(13) 0.0594(14) -0.0183(11) 0.0276(11) -0.0162(10)
    N1 0.0330(13) 0.0534(13) 0.0395(14) 0.0029(9) 0.0176(11) -0.0003(10)
    N2 0.0268(11) 0.0449(11) 0.0378(13) -0.0025(9) 0.0130(9) -0.0003(9)
    N3 0.0317(12) 0.0538(14) 0.0424(13) -0.0020(10) 0.0175(10) -0.0037(10)
    C1 0.0380(15) 0.0519(15) 0.0416(16) 0.0036(12) 0.0150(12) -0.0047(12)
    C2 0.0330(14) 0.0416(13) 0.0391(16) 0.0017(11) 0.0061(12) -0.0006(11)
    C3 0.0296(14) 0.0464(14) 0.0440(16) -0.0006(11) 0.0135(12) 0.0030(11)
    C4 0.0281(15) 0.0436(14) 0.0396(17) 0.0007(10) 0.0147(13) 0.0028(11)
    C5 0.0253(13) 0.0419(13) 0.0361(15) 0.0025(10) 0.0101(11) 0.0027(11)
    C6 0.0345(15) 0.0458(14) 0.0414(16) -0.0046(11) 0.0165(13) 0.0047(11)
    C7 0.0288(13) 0.0408(13) 0.0437(16) -0.0052(10) 0.0152(12) -0.0047(11)
    C8 0.0388(17) 0.063(2) 0.086(2) -0.0040(14) 0.0108(17) 0.0219(17)
    C9 0.062(2) 0.069(2) 0.102(3) 0.0088(19) -0.001(2) 0.025(2)
    C10 0.0368(19) 0.089(3) 0.083(3) 0.0077(17) 0.0013(17) -0.012(2)
    C11 0.0350(19) 0.093(3) 0.081(3) -0.0156(17) 0.0181(19) -0.015(2)
    C12 0.0417(19) 0.0643(19) 0.061(2) -0.0119(13) 0.0216(16) 0.0033(14)
    C13 0.0291(13) 0.0446(13) 0.0366(15) 0.0046(10) 0.0116(11) 0.0011(11)
    C14 0.0353(16) 0.0481(15) 0.0427(18) 0.0018(11) 0.0117(13) -0.0002(11)
    C15 0.053(2) 0.074(2) 0.054(2) -0.0036(14) 0.0244(18) -0.0152(15)
    C16 0.076(2) 0.070(2) 0.049(2) 0.0112(18) 0.0221(17) -0.0105(15)
    C17 0.091(3) 0.0550(18) 0.054(2) -0.0113(18) 0.0199(19) -0.0155(15)
loop_
    _geom_bond_atom_site_label_1
    _geom_bond_atom_site_label_2
    _geom_bond_site_symmetry_2
    _geom_bond_distance
    _geom_bond_publ_flag
    Br1 C2 . 1.897(3) ?
    O1 C14 . 1.355(3) ?
    O1 C17 . 1.378(4) ?
    N1 C5 . 1.317(3) ?
    N1 C1 . 1.337(3) ?
    N2 C5 . 1.383(3) ?
    N2 C13 . 1.388(3) ?
    N2 C6 . 1.462(3) ?
    N3 C13 . 1.324(3) ?
    N3 C4 . 1.382(4) ?
    C1 C2 . 1.388(4) ?
    C1 H1 . 0.93 ?
    C2 C3 . 1.382(4) ?
    C3 C4 . 1.376(4) ?
    C3 H3 . 0.93 ?
    C4 C5 . 1.408(4) ?
    C6 C7 . 1.505(4) ?
    C6 H6A . 0.97 ?
    C6 H6B . 0.97 ?
    C7 C8 . 1.372(4) ?
    C7 C12 . 1.377(4) ?
    C8 C9 . 1.387(5) ?
    C8 H8 . 0.93 ?
    C9 C10 . 1.362(5) ?
    C9 H9 . 0.93 ?
    C10 C11 . 1.351(5) ?
    C10 H10 . 0.93 ?
    C11 C12 . 1.385(5) ?
    C11 H11 . 0.93 ?
    C12 H12 . 0.93 ?
    C13 C14 . 1.444(4) ?
    C14 C15 . 1.341(5) ?
    C15 C16 . 1.412(4) ?
    C15 H15 . 0.93 ?
    C16 C17 . 1.317(5) ?
    C16 H16 . 0.93 ?
    C17 H17 . 0.93 ?
loop_
    _geom_angle_atom_site_label_1
    _geom_angle_atom_site_label_2
    _geom_angle_atom_site_label_3
    _geom_angle_site_symmetry_1
    _geom_angle_site_symmetry_3
    _geom_angle
    _geom_angle_publ_flag
    C14 O1 C17 . . 105.2(2) ?
    C5 N1 C1 . . 113.9(2) ?
    C5 N2 C13 . . 105.62(19) ?
    C5 N2 C6 . . 123.9(2) ?
    C13 N2 C6 . . 130.5(2) ?
    C13 N3 C4 . . 105.2(2) ?
    N1 C1 C2 . . 123.4(3) ?
    N1 C1 H1 . . 118.3 ?
    C2 C1 H1 . . 118.3 ?
    C3 C2 C1 . . 122.2(2) ?
    C3 C2 Br1 . . 119.38(19) ?
    C1 C2 Br1 . . 118.46(19) ?
    C4 C3 C2 . . 115.2(2) ?
    C4 C3 H3 . . 122.4 ?
    C2 C3 H3 . . 122.4 ?
    C3 C4 N3 . . 131.8(2) ?
    C3 C4 C5 . . 118.4(3) ?
    N3 C4 C5 . . 109.9(2) ?
    N1 C5 N2 . . 126.8(2) ?
    N1 C5 C4 . . 127.0(2) ?
    N2 C5 C4 . . 106.2(2) ?
    N2 C6 C7 . . 114.5(2) ?
    N2 C6 H6A . . 108.6 ?
    C7 C6 H6A . . 108.6 ?
    N2 C6 H6B . . 108.6 ?
    C7 C6 H6B . . 108.6 ?
    H6A C6 H6B . . 107.6 ?
    C8 C7 C12 . . 118.1(3) ?
    C8 C7 C6 . . 123.2(2) ?
    C12 C7 C6 . . 118.6(2) ?
    C7 C8 C9 . . 120.7(3) ?
    C7 C8 H8 . . 119.7 ?
    C9 C8 H8 . . 119.7 ?
    C10 C9 C8 . . 120.3(4) ?
    C10 C9 H9 . . 119.8 ?
    C8 C9 H9 . . 119.8 ?
    C11 C10 C9 . . 119.6(3) ?
    C11 C10 H10 . . 120.2 ?
    C9 C10 H10 . . 120.2 ?
    C10 C11 C12 . . 120.6(3) ?
    C10 C11 H11 . . 119.7 ?
    C12 C11 H11 . . 119.7 ?
    C7 C12 C11 . . 120.6(3) ?
    C7 C12 H12 . . 119.7 ?
    C11 C12 H12 . . 119.7 ?
    N3 C13 N2 . . 113.1(2) ?
    N3 C13 C14 . . 121.1(2) ?
    N2 C13 C14 . . 125.8(2) ?
    C15 C14 O1 . . 110.5(3) ?
    C15 C14 C13 . . 129.1(3) ?
    O1 C14 C13 . . 120.3(3) ?
    C14 C15 C16 . . 106.7(3) ?
    C14 C15 H15 . . 126.6 ?
    C16 C15 H15 . . 126.6 ?
    C17 C16 C15 . . 106.4(3) ?
    C17 C16 H16 . . 126.8 ?
    C15 C16 H16 . . 126.8 ?
    C16 C17 O1 . . 111.2(3) ?
    C16 C17 H17 . . 124.4 ?
    O1 C17 H17 . . 124.4 ?
loop_
    _geom_torsion_atom_site_label_1
    _geom_torsion_atom_site_label_2
    _geom_torsion_atom_site_label_3
    _geom_torsion_atom_site_label_4
    _geom_torsion_site_symmetry_1
    _geom_torsion_site_symmetry_2
    _geom_torsion_site_symmetry_3
    _geom_torsion_site_symmetry_4
    _geom_torsion
    _geom_torsion_publ_flag
    C5 N1 C1 C2 . . . . 0.0(4) ?
    N1 C1 C2 C3 . . . . 0.2(4) ?
    N1 C1 C2 Br1 . . . . -179.2(2) ?
    C1 C2 C3 C4 . . . . -0.8(4) ?
    Br1 C2 C3 C4 . . . . 178.56(19) ?
    C2 C3 C4 N3 . . . . -179.3(3) ?
    C2 C3 C4 C5 . . . . 1.2(4) ?
    C13 N3 C4 C3 . . . . 179.7(3) ?
    C13 N3 C4 C5 . . . . -0.7(3) ?
    C1 N1 C5 N2 . . . . 178.7(2) ?
    C1 N1 C5 C4 . . . . 0.4(4) ?
    C13 N2 C5 N1 . . . . -179.0(2) ?
    C6 N2 C5 N1 . . . . 1.3(4) ?
    C13 N2 C5 C4 . . . . -0.4(3) ?
    C6 N2 C5 C4 . . . . 179.9(2) ?
    C3 C4 C5 N1 . . . . -1.1(4) ?
    N3 C4 C5 N1 . . . . 179.3(2) ?
    C3 C4 C5 N2 . . . . -179.7(2) ?
    N3 C4 C5 N2 . . . . 0.7(3) ?
    C5 N2 C6 C7 . . . . 96.8(3) ?
    C13 N2 C6 C7 . . . . -82.8(3) ?
    N2 C6 C7 C8 . . . . -7.5(4) ?
    N2 C6 C7 C12 . . . . 174.8(2) ?
    C12 C7 C8 C9 . . . . -2.3(5) ?
    C6 C7 C8 C9 . . . . -180.0(3) ?
    C7 C8 C9 C10 . . . . 1.4(7) ?
    C8 C9 C10 C11 . . . . 0.7(7) ?
    C9 C10 C11 C12 . . . . -1.7(6) ?
    C8 C7 C12 C11 . . . . 1.3(5) ?
    C6 C7 C12 C11 . . . . 179.1(3) ?
    C10 C11 C12 C7 . . . . 0.7(6) ?
    C4 N3 C13 N2 . . . . 0.5(3) ?
    C4 N3 C13 C14 . . . . 179.9(2) ?
    C5 N2 C13 N3 . . . . 0.0(3) ?
    C6 N2 C13 N3 . . . . 179.7(2) ?
    C5 N2 C13 C14 . . . . -179.4(2) ?
    C6 N2 C13 C14 . . . . 0.3(4) ?
    C17 O1 C14 C15 . . . . 0.7(4) ?
    C17 O1 C14 C13 . . . . 179.1(3) ?
    N3 C13 C14 C15 . . . . 1.2(5) ?
    N2 C13 C14 C15 . . . . -179.5(3) ?
    N3 C13 C14 O1 . . . . -176.9(2) ?
    N2 C13 C14 O1 . . . . 2.4(4) ?
    O1 C14 C15 C16 . . . . -0.3(4) ?
    C13 C14 C15 C16 . . . . -178.5(3) ?
    C14 C15 C16 C17 . . . . -0.3(4) ?
    C15 C16 C17 O1 . . . . 0.7(4) ?
    C14 O1 C17 C16 . . . . -0.8(4) ?
loop_
    _geom_hbond_atom_site_label_D
    _geom_hbond_atom_site_label_H
    _geom_hbond_atom_site_label_A
    _geom_hbond_site_symmetry_A
    _geom_hbond_distance_DH
    _geom_hbond_distance_HA
    _geom_hbond_distance_DA
    _geom_hbond_angle_DHA
    C3 H3 N3 2_655 0.93 2.51 3.399(4) 160
