# Supplementary material for: 3-Benzyl-6-bromo-2-(2-fur­yl)-3H-imidazo[4,5-b]pyridine
Source: Acta Crystallogr Sect E Struct Rep Online. 2010 Jun 30;66(Pt 7):o1874. doi: 10.1107/S160053681002475X (PMC3006925; doi:10.1107/S160053681002475X)
Supplement: Supplementary file 2 [file e-66-o1874-Isup2.hkl]

# 
# h,k,l, Fc-squared, Fo-squared, sigma(Fo-squared) and status flag 
# 
data_I
_shelx_title '  P21/c' 
_shelx_refln_list_code          4 
_shelx_F_calc_maximum      232.16 
_exptl_crystal_F_000       712.00 
_reflns_d_resolution_high  0.8412 
 
loop_ 
 _symmetry_equiv_pos_as_xyz 
 'x, y, z' 
 '-x, y+1/2, -z+1/2' 
 '-x, -y, -z' 
 'x, -y-1/2, z-1/2' 
 
_cell_length_a    15.8422 
_cell_length_b     5.4747 
_cell_length_c    18.4243 
_cell_angle_alpha  90.000 
_cell_angle_beta  111.509 
_cell_angle_gamma  90.000 
 
_shelx_F_squared_multiplier     1.000 
 
loop_ 
 _refln_index_h 
 _refln_index_k 
 _refln_index_l 
 _refln_F_squared_calc 
 _refln_F_squared_meas 
 _refln_F_squared_sigma 
 _refln_observed_status 
   2   0   0      459.67      368.51     16.41 o 
   3   0   0     1280.81     1555.57     31.10 o 
   4   0   0    10595.25    10846.75    191.42 o 
   5   0   0     7434.16     7624.91    135.53 o 
   6   0   0      303.07      296.94      7.46 o 
   7   0   0      760.37      737.97     16.15 o 
   8   0   0      113.57      137.84      7.59 o 
   9   0   0      125.50      131.62      7.86 o 
  10   0   0      944.66     1056.13     30.03 o 
  11   0   0     1855.69     1738.91     34.79 o 
  12   0   0      247.62      269.91     19.17 o 
  13   0   0     1270.06     1188.91     97.14 o 
  14   0   0       50.08       42.46     21.88 o 
  15   0   0      456.48      288.84     32.82 o 
  16   0   0      283.48      323.28     36.23 o 
  17   0   0      151.64      141.20     31.90 o 
   1   1   0      917.79      871.57     11.23 o 
   2   1   0       14.57       12.46      1.37 o 
   3   1   0      190.40      195.26      3.52 o 
   4   1   0     7592.38     7791.17     86.43 o 
   5   1   0     6509.12     6750.33     64.03 o 
   6   1   0     4552.52     4595.04     47.06 o 
   7   1   0     9872.33    10309.78    101.17 o 
   8   1   0     4361.90     4340.81     48.94 o 
   9   1   0     2884.17     2761.90     32.45 o 
  10   1   0      868.19      840.89     12.71 o 
  11   1   0     2638.65     2694.96     36.67 o 
  12   1   0      518.41      557.31     13.29 o 
  13   1   0     1942.57     1950.22     69.04 o 
  14   1   0      358.31      324.25     23.96 o 
  15   1   0      151.28      150.81     30.19 o 
  16   1   0        0.94      -16.71     18.90 o 
  17   1   0        4.81       -8.09     20.94 o 
   0   2   0     6705.46     6175.58    165.04 o 
   1   2   0     4153.67     4238.15     47.09 o 
   2   2   0     9224.83     9337.37    106.27 o 
   3   2   0     2107.67     1963.24     22.47 o 
   4   2   0     4944.39     5058.23     55.92 o 
   5   2   0     1853.78     1855.77     20.25 o 
   6   2   0     6458.42     6931.83     74.56 o 
   7   2   0       34.18       32.59      3.02 o 
   8   2   0      196.29      201.56      4.70 o 
   9   2   0       62.74       59.16      3.58 o 
  10   2   0       25.06       18.89      3.29 o 
  11   2   0      732.68      679.19     10.89 o 
  12   2   0      983.43      956.58     19.40 o 
  13   2   0      220.76      178.07     15.13 o 
  14   2   0      128.95      127.81     12.17 o 
  15   2   0      161.82      148.58     21.22 o 
  16   2   0      120.38      112.99     17.95 o 
   1   3   0        3.35        8.11      2.68 o 
   2   3   0     1419.98     1424.03     18.09 o 
   3   3   0     2263.41     2311.88     25.50 o 
   4   3   0     1247.80     1268.09     14.94 o 
   5   3   0      596.21      538.24      8.85 o 
   6   3   0      985.34      943.41     12.82 o 
   7   3   0     3474.59     3374.26     36.34 o 
   8   3   0     1550.40     1486.27     17.81 o 
   9   3   0     1175.55     1113.55     14.53 o 
  10   3   0      304.43      314.90      6.95 o 
  11   3   0      337.88      333.16      7.60 o 
  12   3   0      343.85      344.64      9.36 o 
  13   3   0      362.13      378.51     13.36 o 
  14   3   0      176.67      194.44     14.79 o 
  15   3   0       86.87       86.95     13.24 o 
   0   4   0     2025.85     1981.40     60.29 o 
   1   4   0     2357.25     2302.38     34.57 o 
   2   4   0      569.22      536.14     11.08 o 
   3   4   0      302.14      271.21      5.46 o 
   4   4   0     1323.54     1341.97     16.95 o 
   5   4   0      477.59      464.64      8.32 o 
   6   4   0      224.45      226.33      7.04 o 
   7   4   0       28.78       28.69      4.50 o 
   8   4   0      243.95      244.09      6.35 o 
   9   4   0      128.19      126.46      5.73 o 
  10   4   0       10.38        7.75      5.16 o 
  11   4   0       23.48       16.37      5.53 o 
  12   4   0       76.22       77.27      7.17 o 
  13   4   0        1.11      -10.17      8.20 o 
   1   5   0       77.16       77.45      6.60 o 
   2   5   0       50.51       43.82     13.80 o 
   3   5   0       18.16       13.57      6.19 o 
   4   5   0       61.93       64.03      5.09 o 
   5   5   0      360.45      339.47      9.62 o 
   6   5   0      548.42      525.69     11.32 o 
   7   5   0      165.02      139.48      7.61 o 
   8   5   0       43.29       34.83      5.47 o 
   9   5   0       44.91       42.72      6.20 o 
  10   5   0      156.66      162.63      9.51 o 
  11   5   0      112.10      120.19     10.14 o 
   0   6   0      318.06      318.19     36.67 o 
   1   6   0      143.14      150.94     10.98 o 
   2   6   0       35.14       40.86      8.30 o 
   3   6   0        1.25       -0.76      8.52 o 
   4   6   0       13.70       21.26     10.25 o 
   5   6   0      129.38      122.65      8.53 o 
   6   6   0        3.83       10.45      6.96 o 
 -17   1   1        8.71      -23.00     18.80 o 
 -16   1   1       13.84        0.82     18.67 o 
 -15   1   1       88.83      107.21     19.16 o 
 -14   1   1      216.74      208.53     20.29 o 
 -13   1   1       15.10       12.10      6.47 o 
 -12   1   1      923.12      967.35     17.14 o 
 -11   1   1      181.95      197.95      8.79 o 
 -10   1   1      689.38      788.78     12.26 o 
  -9   1   1       67.86       59.37      4.66 o 
  -8   1   1       48.99       64.05      3.38 o 
  -7   1   1       16.51       30.39      2.46 o 
  -6   1   1     1938.88     2156.11     21.28 o 
  -5   1   1      255.22      267.31      3.89 o 
  -4   1   1      752.76      731.17      8.83 o 
  -3   1   1      748.29      775.70      9.81 o 
  -2   1   1     3184.69     3417.71     36.08 o 
  -1   1   1     3474.99     3604.73     36.50 o 
   0   1   1      227.75      254.67      4.30 o 
   1   1   1        2.97       -0.72      0.88 o 
   2   1   1     2475.88     2728.16     30.35 o 
   3   1   1     5099.61     5313.75     56.82 o 
   4   1   1    10319.31    10953.55    113.60 o 
   5   1   1       25.81       29.09      1.94 o 
   6   1   1      145.81      168.90      3.87 o 
   7   1   1        0.18       -3.85      2.57 o 
   8   1   1       39.43       39.97      2.89 o 
   9   1   1      310.35      325.40     11.08 o 
  10   1   1     1184.66     1256.06     18.67 o 
  11   1   1      133.49      149.92      7.14 o 
  12   1   1      273.59      294.80      9.48 o 
  13   1   1        0.64        5.77     11.03 o 
  14   1   1       77.43       53.27     16.52 o 
  15   1   1       88.10       86.79     20.54 o 
  16   1   1       37.31       42.92     16.56 o 
 -16   2   1        0.69        7.31     17.96 o 
 -15   2   1       90.43       91.96     19.01 o 
 -14   2   1      351.67      351.52     15.64 o 
 -13   2   1       34.53       16.87      8.25 o 
 -12   2   1        5.95        0.39      5.13 o 
 -11   2   1       80.53       95.26      4.62 o 
 -10   2   1      334.78      324.42      6.41 o 
  -9   2   1      395.02      376.16      6.54 o 
  -8   2   1     2274.74     2397.99     25.65 o 
  -7   2   1     1105.98     1198.47     14.70 o 
  -6   2   1       77.33       58.97      2.91 o 
  -5   2   1        7.85       -3.73      2.49 o 
  -4   2   1       31.71       32.32      2.39 o 
  -3   2   1      132.27      141.31      4.79 o 
  -2   2   1        0.13       -2.01      1.34 o 
  -1   2   1      154.01      166.28      3.21 o 
   0   2   1      307.90      310.67      5.06 o 
   1   2   1     1147.20     1112.75     15.52 o 
   2   2   1     1042.92     1113.92     13.82 o 
   3   2   1     2041.75     2222.89     25.26 o 
   4   2   1      915.27     1038.72     13.45 o 
   5   2   1     1644.70     1697.09     19.52 o 
   6   2   1       96.72       69.39      4.50 o 
   7   2   1      208.23      200.91      4.52 o 
   8   2   1      255.08      271.04      6.58 o 
   9   2   1       96.87      113.01      4.32 o 
  10   2   1       46.19       55.46      4.46 o 
  11   2   1        1.07        2.95      3.96 o 
  12   2   1      458.26      454.71     12.03 o 
  13   2   1       75.62       84.85     10.33 o 
  14   2   1        7.50       -7.62     10.98 o 
  15   2   1       14.43        8.90     15.63 o 
  16   2   1       22.83       28.76     16.68 o 
 -15   3   1       19.96        1.94     11.41 o 
 -14   3   1      263.62      268.71     13.77 o 
 -13   3   1        8.94       17.71      7.62 o 
 -12   3   1       14.25       19.91      5.93 o 
 -11   3   1      212.03      204.43      5.93 o 
 -10   3   1       89.02       87.91      4.47 o 
  -9   3   1       25.98       20.11      4.16 o 
  -8   3   1        7.67        5.05      3.61 o 
  -7   3   1      441.76      479.78      8.00 o 
  -6   3   1      498.83      482.97      8.03 o 
  -5   3   1      397.88      378.73      6.89 o 
  -4   3   1      670.79      583.98      7.89 o 
  -3   3   1     2793.67     2742.98     28.54 o 
  -2   3   1     1697.91     1744.03     20.46 o 
  -1   3   1     4646.29     4709.56     57.24 o 
   0   3   1      876.53      834.07     14.68 o 
   1   3   1      734.51      719.27     10.50 o 
   2   3   1      167.99      164.29      4.72 o 
   3   3   1       64.62       58.85      2.99 o 
   4   3   1       40.86       45.59      3.27 o 
   5   3   1      191.00      209.86      4.98 o 
   6   3   1        3.61       -1.25      2.97 o 
   7   3   1       54.35       52.43      3.85 o 
   8   3   1      130.92      128.50      5.01 o 
   9   3   1        3.10       -1.10      3.55 o 
  10   3   1      324.00      328.60      6.99 o 
  11   3   1      285.69      309.86      7.52 o 
  12   3   1      110.62      121.26      7.17 o 
  13   3   1      121.66      121.42     10.02 o 
  14   3   1      102.48      133.02     15.86 o 
  15   3   1      110.21       95.74     22.59 o 
 -14   4   1       68.29       84.31     10.29 o 
 -13   4   1      184.40      219.89      9.23 o 
 -12   4   1      446.55      465.97     10.86 o 
 -11   4   1      325.70      348.08      8.02 o 
 -10   4   1      390.06      405.49      8.44 o 
  -9   4   1       98.49      109.63      6.94 o 
  -8   4   1      468.17      487.93      8.53 o 
  -7   4   1       31.11       30.26      3.89 o 
  -6   4   1      132.68      146.64      4.99 o 
  -5   4   1      829.23      802.49     11.48 o 
  -4   4   1      196.43      189.04      4.79 o 
  -3   4   1       25.05       19.90      4.40 o 
  -2   4   1      364.35      379.15      7.93 o 
  -1   4   1       14.81        7.64      3.72 o 
   0   4   1       21.80        8.37      4.14 o 
   1   4   1       72.43       64.12      4.86 o 
   2   4   1      649.93      653.77     12.93 o 
   3   4   1     2095.62     2112.54     25.03 o 
   4   4   1      624.77      621.06      9.68 o 
   5   4   1      236.40      240.12      6.29 o 
   6   4   1      656.05      636.11     11.65 o 
   7   4   1     1114.04     1128.56     15.79 o 
   8   4   1      645.13      640.55     10.90 o 
   9   4   1      363.72      387.50      8.72 o 
  10   4   1      166.14      201.02      7.25 o 
  11   4   1       12.20       12.02      5.97 o 
  12   4   1       32.69       40.24      7.37 o 
  13   4   1        3.25        5.20      9.52 o 
 -11   5   1       13.54        3.82      8.32 o 
 -10   5   1       13.74        7.02      6.71 o 
  -9   5   1       52.63       58.65      6.58 o 
  -8   5   1        9.82       -4.65      6.59 o 
  -7   5   1      477.67      510.78     12.44 o 
  -6   5   1      291.92      313.16      8.92 o 
  -5   5   1      847.28      843.64     15.21 o 
  -4   5   1      663.39      662.02     13.65 o 
  -3   5   1      133.11      118.48      5.67 o 
  -2   5   1      573.12      555.73     15.26 o 
  -1   5   1      860.77      843.04     15.28 o 
   0   5   1      670.78      600.42     16.04 o 
   1   5   1      360.57      379.44     11.47 o 
   2   5   1      187.11      181.63      8.34 o 
   3   5   1      477.05      500.00     14.18 o 
   4   5   1       10.23       10.76      4.74 o 
   5   5   1       79.60       76.24      5.50 o 
   6   5   1        0.85        3.24      5.40 o 
   7   5   1       60.15       53.79      7.71 o 
   8   5   1       43.96       41.82      6.22 o 
   9   5   1      133.09      141.74      8.11 o 
  10   5   1       62.69       78.29      8.65 o 
  -7   6   1      168.98      169.30      9.35 o 
  -6   6   1      117.92      122.62     11.50 o 
  -5   6   1       21.81       23.43      6.26 o 
  -4   6   1        5.63       -2.95      8.69 o 
  -3   6   1        9.36       -6.55     10.46 o 
  -2   6   1       25.19       18.50      7.48 o 
  -1   6   1       77.49       65.60     18.34 o 
   0   6   1      230.77      216.86     10.06 o 
   1   6   1       58.63       63.55     13.39 o 
   2   6   1       86.62      100.68      9.84 o 
   3   6   1      178.08      182.60     11.54 o 
   4   6   1      345.01      379.44     15.28 o 
   5   6   1      168.10      188.67      9.47 o 
   6   6   1      331.03      322.62     10.83 o 
 -18   0   2        6.32       15.81     30.98 o 
 -17   0   2      110.54       87.63     28.38 o 
 -16   0   2      449.59      355.40     38.24 o 
 -15   0   2      298.03      234.79     32.12 o 
 -14   0   2      486.16      504.50     39.27 o 
 -13   0   2      112.55      123.39     10.22 o 
 -12   0   2      561.88      602.00     16.68 o 
 -11   0   2      818.43      828.45     26.01 o 
 -10   0   2     1304.58     1324.68     30.23 o 
  -9   0   2      340.62      296.26      8.74 o 
  -8   0   2      907.44      869.79     16.82 o 
  -7   0   2     7882.45     7803.90    139.28 o 
  -6   0   2    15862.55    16202.65    258.41 o 
  -5   0   2    14122.99    15088.20    218.99 o 
  -4   0   2    17939.70    18756.14    293.38 o 
  -3   0   2    42208.83    40832.91    586.83 o 
  -2   0   2    20722.87    20449.84    299.06 o 
   1   0   2     4759.75     4809.80     75.76 o 
   2   0   2       72.35       68.20      2.58 o 
   3   0   2      288.10      277.88      5.86 o 
   4   0   2      359.50      336.69     10.13 o 
   5   0   2      360.00      388.14      9.77 o 
   6   0   2     1424.63     1374.59     22.22 o 
   7   0   2     1027.68     1077.93     18.25 o 
   8   0   2      856.17      770.70     15.40 o 
   9   0   2     3876.18     4043.42     61.94 o 
  10   0   2     3267.03     3211.15     59.84 o 
  11   0   2       71.40       51.98      8.80 o 
  12   0   2     1420.42     1313.96     75.18 o 
  13   0   2     1285.27     1404.43     70.95 o 
  14   0   2     1309.47     1287.51    117.61 o 
  15   0   2     1041.67      921.23     40.17 o 
  16   0   2      568.86      623.91     35.37 o 
 -17   1   2      227.25      278.67     43.68 o 
 -16   1   2      260.77      275.22     24.36 o 
 -15   1   2      628.24      628.66     57.71 o 
 -14   1   2      828.86      794.20     28.22 o 
 -13   1   2      445.31      453.32     11.95 o 
 -12   1   2     1363.64     1320.54     22.48 o 
 -11   1   2     1901.66     1865.65     26.58 o 
 -10   1   2     3042.13     2997.13     36.76 o 
  -9   1   2     2151.32     2190.66     26.25 o 
  -8   1   2       97.90       79.28      3.28 o 
  -7   1   2       38.87       53.47      2.62 o 
  -6   1   2      180.20      169.44      3.92 o 
  -5   1   2      526.08      543.03      5.97 o 
  -4   1   2      912.90      897.12      9.34 o 
  -3   1   2     4391.89     4615.04     50.68 o 
  -2   1   2     3516.56     3690.55     40.62 o 
  -1   1   2     1323.74     1338.51     15.92 o 
   0   1   2       56.66       62.79      2.33 o 
   1   1   2    12011.88    12381.15    141.44 o 
   2   1   2    53900.02    51779.20    545.44 o 
   3   1   2    24817.86    25513.08    293.86 o 
   4   1   2     2277.14     2153.88     22.05 o 
   5   1   2     1462.58     1219.44     14.85 o 
   6   1   2     5868.99     5961.43     61.47 o 
   7   1   2     3345.99     3340.70     38.70 o 
   8   1   2     4197.96     4384.06     52.67 o 
   9   1   2     1029.70     1064.95     16.21 o 
  10   1   2      364.21      369.18      9.21 o 
  11   1   2      126.84      132.55      7.08 o 
  12   1   2      322.19      317.39     10.87 o 
  13   1   2      426.14      397.99     17.34 o 
  14   1   2      259.70      274.98     27.03 o 
  15   1   2       59.67       33.15     12.79 o 
  16   1   2        2.45      -11.02     13.44 o 
 -17   2   2        1.91       32.21     30.90 o 
 -16   2   2        0.73      -26.99     17.99 o 
 -15   2   2       97.60       66.94     18.73 o 
 -14   2   2      109.65      111.86     14.00 o 
 -13   2   2       19.29       14.38      5.85 o 
 -12   2   2      687.77      740.24     12.80 o 
 -11   2   2     1174.92     1180.93     18.75 o 
 -10   2   2     1107.36     1123.05     14.29 o 
  -9   2   2     1385.15     1435.56     16.42 o 
  -8   2   2     3035.45     3156.81     33.04 o 
  -7   2   2     1816.44     1707.72     19.92 o 
  -6   2   2     3409.60     3206.53     36.81 o 
  -5   2   2     9546.56     9924.54    107.68 o 
  -4   2   2     5346.34     5229.09     54.93 o 
  -3   2   2     1868.99     1827.21     19.20 o 
  -2   2   2     3948.09     3942.89     43.66 o 
  -1   2   2     7270.51     7347.09     76.95 o 
   0   2   2     1119.12     1082.26     14.46 o 
   1   2   2     2915.38     2922.62     31.45 o 
   2   2   2     3339.33     3585.94     42.03 o 
   3   2   2     1581.81     1735.21     20.31 o 
   4   2   2       17.45       12.64      2.17 o 
   5   2   2      285.19      299.58      6.21 o 
   6   2   2     1308.85     1361.36     17.28 o 
   7   2   2      994.01      937.82     12.58 o 
   8   2   2     1289.93     1283.68     15.86 o 
   9   2   2     2190.09     2086.76     26.20 o 
  10   2   2     2634.83     2577.76     29.54 o 
  11   2   2      829.50      806.86     12.67 o 
  12   2   2      295.15      282.14     10.56 o 
  13   2   2      133.69      117.28     10.91 o 
  14   2   2      437.67      387.39     21.64 o 
  15   2   2      246.46      267.78     20.99 o 
 -16   3   2       59.21       60.50     28.16 o 
 -15   3   2       58.32       78.04     13.99 o 
 -14   3   2      470.44      437.13     17.68 o 
 -13   3   2      472.10      455.02     10.87 o 
 -12   3   2      252.96      264.13      8.09 o 
 -11   3   2       81.08       81.03      4.72 o 
 -10   3   2      705.69      677.69      9.79 o 
  -9   3   2     1889.77     1888.34     21.82 o 
  -8   3   2     1051.69     1004.06     12.86 o 
  -7   3   2        2.46       -0.18      2.94 o 
  -6   3   2       66.60       72.11      3.76 o 
  -5   3   2        0.94       -3.78      2.52 o 
  -4   3   2      702.99      688.45     10.76 o 
  -3   3   2     2537.11     2690.91     27.86 o 
  -2   3   2      674.72      673.61     10.48 o 
  -1   3   2      917.22      872.78     13.86 o 
   0   3   2     1364.42     1246.10     16.74 o 
   1   3   2     4502.83     4697.21     58.01 o 
   2   3   2     2701.86     2590.77     30.95 o 
   3   3   2     3123.48     3103.57     35.25 o 
   4   3   2     1584.79     1471.61     19.96 o 
   5   3   2     1516.34     1421.91     19.65 o 
   6   3   2     2611.34     2571.27     29.43 o 
   7   3   2     1261.59     1251.06     16.83 o 
   8   3   2      755.01      755.87     11.53 o 
   9   3   2       28.81       31.20      3.97 o 
  10   3   2      305.63      300.18      6.80 o 
  11   3   2      327.14      305.16      8.00 o 
  12   3   2      123.22      114.61     10.95 o 
  13   3   2       13.48       -0.01      9.67 o 
  14   3   2       42.26       23.67     11.00 o 
 -14   4   2        3.85      -14.21      9.47 o 
 -13   4   2        0.98       -3.11      7.28 o 
 -12   4   2       70.16       69.14      6.63 o 
 -11   4   2      167.90      168.79      6.21 o 
 -10   4   2      781.98      814.66     12.87 o 
  -9   4   2      148.91      155.80      5.75 o 
  -8   4   2      294.81      276.54      6.34 o 
  -7   4   2      209.45      204.64      5.54 o 
  -6   4   2      420.90      392.60      7.11 o 
  -5   4   2     1665.38     1609.32     19.93 o 
  -4   4   2     1113.85     1098.39     14.97 o 
  -3   4   2     1827.93     1771.33     25.14 o 
  -2   4   2      499.29      463.12      9.70 o 
  -1   4   2     1027.95      963.56     15.47 o 
   0   4   2      809.35      784.55     18.96 o 
   1   4   2      107.58      106.68      7.50 o 
   2   4   2      143.14      137.51      6.00 o 
   3   4   2        2.22       -4.20      3.21 o 
   4   4   2      144.52      129.14      4.97 o 
   5   4   2        1.10       -6.36      4.36 o 
   6   4   2        3.83        5.33      4.78 o 
   7   4   2       24.49       28.82      4.85 o 
   8   4   2      744.12      710.27     12.77 o 
   9   4   2      169.97      169.22      7.60 o 
  10   4   2      262.71      258.30      7.82 o 
  11   4   2      220.76      216.65      8.75 o 
  12   4   2      182.78      188.26      9.34 o 
  13   4   2      192.55      199.86     12.68 o 
 -11   5   2        6.45        6.53      7.26 o 
 -10   5   2      117.23       99.11      7.48 o 
  -9   5   2       27.80       27.04      6.13 o 
  -8   5   2       31.04       22.90      6.76 o 
  -7   5   2       46.86       43.36      7.10 o 
  -6   5   2        4.20        7.48      5.50 o 
  -5   5   2        1.11        0.11      5.50 o 
  -4   5   2       58.29       59.93      8.76 o 
  -3   5   2      101.47       86.87      5.45 o 
  -2   5   2      168.42      166.43      6.16 o 
  -1   5   2      130.84      122.31      7.68 o 
   0   5   2       19.59       12.57      6.33 o 
   1   5   2      118.25      114.55      7.83 o 
   2   5   2      549.08      512.70     14.26 o 
   3   5   2     1264.44     1177.10     24.27 o 
   4   5   2      329.20      309.35      8.01 o 
   5   5   2       25.67       29.94      5.25 o 
   6   5   2       44.46       40.73      5.97 o 
   7   5   2      412.87      399.36     10.27 o 
   8   5   2      122.04      130.96      7.71 o 
   9   5   2       88.39       79.47      7.77 o 
  10   5   2      110.65      113.38      9.28 o 
  -7   6   2       51.90       52.34      7.91 o 
  -6   6   2      132.65      127.72      9.54 o 
  -5   6   2       42.03       37.79      6.54 o 
  -4   6   2      193.18      191.66     10.19 o 
  -3   6   2       77.78       66.23      6.00 o 
  -2   6   2       23.55       29.10      7.63 o 
  -1   6   2        1.58        6.20      7.22 o 
   0   6   2        2.11       -2.29      7.88 o 
   1   6   2       65.16       67.73     10.72 o 
   2   6   2        1.56        3.40      7.96 o 
   3   6   2       73.00       65.85     10.70 o 
   4   6   2        0.62      -14.65      9.77 o 
   5   6   2       20.97       20.60      6.53 o 
 -18   1   3       46.46       37.37     22.52 o 
 -17   1   3        0.10       -9.11     47.34 o 
 -16   1   3       52.08       55.44     18.57 o 
 -15   1   3        1.89       17.21     16.79 o 
 -14   1   3       45.89       26.52     11.70 o 
 -13   1   3       40.23       24.87      6.17 o 
 -12   1   3      179.97      184.98      5.71 o 
 -11   1   3        3.97        0.97      2.68 o 
 -10   1   3      230.60      266.25      6.45 o 
  -9   1   3      681.30      724.76      9.63 o 
  -8   1   3      105.97      107.56      3.51 o 
  -7   1   3      565.11      534.71      6.63 o 
  -6   1   3        4.27       -0.50      1.62 o 
  -5   1   3      497.27      546.77      6.25 o 
  -4   1   3      205.49      170.84      2.82 o 
  -3   1   3       19.10       16.28      1.77 o 
  -2   1   3      113.81       97.63      2.54 o 
  -1   1   3     9064.20     8570.50    327.02 o 
   0   1   3    14685.43    14132.46    368.02 o 
   1   1   3    14420.34    14662.40    180.03 o 
   2   1   3        2.99        1.14      1.90 o 
   3   1   3     4084.37     4304.78     44.08 o 
   4   1   3     3125.24     3338.93     33.55 o 
   5   1   3       88.01       90.18      2.89 o 
   6   1   3     2481.57     2734.88     29.48 o 
   7   1   3      354.83      376.66      6.60 o 
   8   1   3      105.61      126.60      4.37 o 
   9   1   3      121.64      120.92      5.32 o 
  10   1   3       64.90       60.25      5.12 o 
  11   1   3       84.55       89.14      6.26 o 
  12   1   3       43.20       32.18      9.07 o 
  13   1   3        9.88       37.00     11.82 o 
  14   1   3        5.47       -4.38     11.64 o 
  15   1   3        5.01       -0.16     13.83 o 
  16   1   3       53.90       63.20     15.81 o 
 -17   2   3       10.83       33.34     20.40 o 
 -16   2   3       64.92       48.55     18.81 o 
 -15   2   3        4.93        2.46     12.56 o 
 -14   2   3       17.63       28.04     10.16 o 
 -13   2   3      422.50      428.32     11.76 o 
 -12   2   3      337.80      367.87      8.60 o 
 -11   2   3      304.88      344.86      8.21 o 
 -10   2   3      257.28      268.07      6.11 o 
  -9   2   3       59.38       74.27      3.52 o 
  -8   2   3      335.66      324.15      5.43 o 
  -7   2   3        7.13        6.77      3.58 o 
  -6   2   3      182.51      210.01      4.51 o 
  -5   2   3      811.79      829.74      9.99 o 
  -4   2   3      371.95      389.50      5.83 o 
  -3   2   3      623.28      632.38      7.96 o 
  -2   2   3      763.96      765.37      9.49 o 
  -1   2   3     4744.60     4896.76     51.74 o 
   0   2   3       19.88       14.95      1.59 o 
   1   2   3     2764.32     2835.55     40.34 o 
   2   2   3     1382.72     1361.04     18.08 o 
   3   2   3      298.64      363.58      7.15 o 
   4   2   3      180.46      221.25      4.43 o 
   5   2   3      801.21      793.73     10.28 o 
   6   2   3     2546.13     2674.13     29.29 o 
   7   2   3      196.52      219.34      4.95 o 
   8   2   3       56.28       53.50      4.11 o 
   9   2   3        0.09       -2.37      3.83 o 
  10   2   3      134.39      135.85      5.91 o 
  11   2   3      152.23      144.12      6.08 o 
  12   2   3      333.34      309.02     12.40 o 
  13   2   3       32.62       13.93      9.78 o 
  14   2   3      129.21      112.82     23.64 o 
  15   2   3       19.40       -4.97     19.09 o 
 -16   3   3        4.35       -5.36     27.24 o 
 -15   3   3       10.98       20.45     12.79 o 
 -14   3   3      104.31       95.99     11.56 o 
 -13   3   3       50.72       58.50      6.90 o 
 -12   3   3      277.50      278.36      8.66 o 
 -11   3   3        2.96       -0.32      4.43 o 
 -10   3   3      114.77      124.55      4.33 o 
  -9   3   3      579.99      593.57      9.75 o 
  -8   3   3      646.22      622.73      9.63 o 
  -7   3   3      396.35      351.38      7.75 o 
  -6   3   3     1413.72     1447.26     19.75 o 
  -5   3   3     1740.62     1778.37     21.19 o 
  -4   3   3      182.19      189.14      4.35 o 
  -3   3   3      428.01      383.80      6.53 o 
  -2   3   3     1940.14     1938.56     23.46 o 
  -1   3   3       95.04      118.95      5.83 o 
   0   3   3      114.38      128.86      3.70 o 
   1   3   3      517.93      584.53      8.67 o 
   2   3   3       60.59       74.04      3.41 o 
   3   3   3       84.59       76.63      3.95 o 
   4   3   3      440.35      425.64      8.37 o 
   5   3   3     1080.32     1159.06     16.10 o 
   6   3   3      733.40      732.28     11.31 o 
   7   3   3       13.20        4.50      4.12 o 
   8   3   3      287.54      315.25      9.60 o 
   9   3   3      673.87      665.33     10.78 o 
  10   3   3      583.36      626.34     11.62 o 
  11   3   3      243.71      275.52      8.63 o 
  12   3   3       83.64      112.63     10.02 o 
  13   3   3      146.93      183.36     12.62 o 
  14   3   3       42.88       33.55     12.37 o 
 -14   4   3       31.05       22.59      9.84 o 
 -13   4   3      138.19      147.68      8.71 o 
 -12   4   3       53.86       58.46      7.77 o 
 -11   4   3       48.54       48.81      5.12 o 
 -10   4   3        5.75       -3.97      4.94 o 
  -9   4   3        3.05       -0.50      4.32 o 
  -8   4   3       12.16        7.05      4.61 o 
  -7   4   3        5.94        0.90      4.29 o 
  -6   4   3       67.47       54.67      4.06 o 
  -5   4   3      762.30      784.77     12.03 o 
  -4   4   3      195.79      213.55      5.23 o 
  -3   4   3      538.30      510.28      9.78 o 
  -2   4   3      351.91      340.69      7.59 o 
  -1   4   3      967.79      865.89     18.60 o 
   0   4   3     1584.36     1622.97     27.34 o 
   1   4   3     1544.67     1563.89     22.82 o 
   2   4   3     1157.14     1136.35     15.76 o 
   3   4   3      613.55      594.03     12.11 o 
   4   4   3      990.84      981.27     16.07 o 
   5   4   3      892.76      886.95     15.30 o 
   6   4   3      122.99      111.66      6.67 o 
   7   4   3       28.77       28.81      5.13 o 
   8   4   3        8.69        1.98      5.22 o 
   9   4   3       94.74       88.38      6.46 o 
  10   4   3       57.48       59.31      6.76 o 
  11   4   3       21.03       24.76      7.52 o 
  12   4   3      118.80      104.37     10.67 o 
 -11   5   3      284.59      307.95     10.22 o 
 -10   5   3      133.81      135.77      6.87 o 
  -9   5   3      308.86      300.97      8.76 o 
  -8   5   3      584.01      570.14     13.49 o 
  -7   5   3      220.90      218.54      8.21 o 
  -6   5   3      586.39      621.55     12.82 o 
  -5   5   3       87.04       92.72      6.61 o 
  -4   5   3      556.54      567.34     14.14 o 
  -3   5   3      264.45      231.94      7.52 o 
  -2   5   3      118.02      104.95      5.64 o 
  -1   5   3       29.69       28.18      6.93 o 
   0   5   3        0.19       -4.82      7.38 o 
   1   5   3        2.07       -2.01      7.63 o 
   2   5   3       64.66       55.19      7.73 o 
   3   5   3       25.97       25.21      4.41 o 
   4   5   3        7.59        7.69      4.85 o 
   5   5   3      508.34      530.62     11.62 o 
   6   5   3      235.84      243.84      8.01 o 
   7   5   3      363.33      384.71     10.81 o 
   8   5   3      318.53      324.49     10.16 o 
   9   5   3      257.42      286.85     11.00 o 
  10   5   3      127.18      129.18     10.59 o 
  -7   6   3       46.71       45.51      8.00 o 
  -6   6   3       29.18       29.56      7.55 o 
  -5   6   3       20.69       21.41      6.71 o 
  -4   6   3      139.63      146.97     10.29 o 
  -3   6   3      291.23      288.61      9.27 o 
  -2   6   3      170.26      164.60     10.36 o 
  -1   6   3      114.55      126.41      9.99 o 
   0   6   3      161.47      193.14     10.71 o 
   1   6   3      414.50      461.48     15.06 o 
   2   6   3      387.55      400.97     14.16 o 
   3   6   3      302.22      293.11     14.42 o 
   4   6   3       70.67       78.97     11.47 o 
   5   6   3       83.49       91.44      6.97 o 
 -18   0   4       29.68       50.96     32.33 o 
 -17   0   4      321.69      343.21     39.16 o 
 -16   0   4      455.93      441.41     40.57 o 
 -15   0   4     1020.84     1079.96     61.63 o 
 -14   0   4      166.97      149.04     24.16 o 
 -13   0   4     3716.46     3745.33     79.75 o 
 -12   0   4      409.76      375.57     16.21 o 
 -11   0   4     1220.74     1163.57     22.71 o 
 -10   0   4     2907.61     2975.79     50.55 o 
  -9   0   4     9232.88     9743.14    143.62 o 
  -8   0   4    10454.20    10679.81    145.09 o 
  -7   0   4     1882.38     1835.44     28.43 o 
  -6   0   4     5236.47     5362.90     73.18 o 
  -5   0   4      144.80      148.97      4.24 o 
  -4   0   4       50.06       61.85      3.19 o 
  -3   0   4    16237.46    16205.37    289.86 o 
  -2   0   4     7504.05     7701.56    138.23 o 
  -1   0   4       12.64       -1.68      2.38 o 
   0   0   4     7035.94     7239.30    125.96 o 
   1   0   4      290.03      305.70     10.19 o 
   2   0   4     3099.30     3285.23     53.59 o 
   3   0   4     9055.60     9799.87    143.89 o 
   4   0   4     1265.00     1186.43     19.55 o 
   5   0   4     8014.49     8309.41    123.01 o 
   6   0   4     2071.31     1930.46     30.92 o 
   7   0   4     5237.25     5136.36     77.75 o 
   8   0   4     2800.29     2623.76     41.15 o 
   9   0   4     2257.51     2382.96     38.15 o 
  10   0   4     3846.16     3999.58     61.67 o 
  11   0   4     1963.96     2088.67     41.38 o 
  12   0   4      782.67      768.79     35.42 o 
  13   0   4      305.75      350.76     26.33 o 
  14   0   4       40.70        8.38     19.06 o 
  15   0   4       97.01       68.13     21.84 o 
 -18   1   4      148.66      157.08     23.87 o 
 -17   1   4      300.09      289.12     26.06 o 
 -16   1   4      103.23      121.52     42.49 o 
 -15   1   4       63.09       75.28     17.46 o 
 -14   1   4      525.37      468.73     26.38 o 
 -13   1   4      719.38      718.67     14.09 o 
 -12   1   4       23.67       12.43      4.08 o 
 -11   1   4       16.50       14.30      3.55 o 
 -10   1   4      114.80      136.17      5.09 o 
  -9   1   4      875.90      930.22     11.47 o 
  -8   1   4      951.36      992.59     11.71 o 
  -7   1   4       22.10       31.91      2.06 o 
  -6   1   4     1667.32     1697.58     15.99 o 
  -5   1   4     4117.95     4055.96     39.59 o 
  -4   1   4    18870.29    18757.96    178.97 o 
  -3   1   4     4969.90     5229.37     56.43 o 
  -2   1   4    31576.22    31309.26    361.88 o 
  -1   1   4     5037.28     4992.19     62.04 o 
   0   1   4    23739.56    23499.64    287.96 o 
   1   1   4     3002.60     2824.33     35.88 o 
   2   1   4     3036.33     2858.86     31.95 o 
   3   1   4     2543.47     2477.01     25.28 o 
   4   1   4     5049.43     5366.81     56.73 o 
   5   1   4     2007.09     2071.22     22.72 o 
   6   1   4      433.61      422.35      6.85 o 
   7   1   4      269.14      320.91      6.14 o 
   8   1   4       49.97       54.04      4.01 o 
   9   1   4      357.31      345.76      7.28 o 
  10   1   4        8.72        2.98      3.85 o 
  11   1   4     1801.34     1762.42     29.03 o 
  12   1   4      689.69      657.25     20.19 o 
  13   1   4      306.01      274.81     17.00 o 
  14   1   4       36.59       39.20     13.36 o 
  15   1   4      231.13      225.80     22.22 o 
 -17   2   4       31.13       56.98     24.83 o 
 -16   2   4      190.45      170.33     42.68 o 
 -15   2   4      567.18      614.95     36.51 o 
 -14   2   4      199.78      190.54     12.65 o 
 -13   2   4      365.78      336.14     21.91 o 
 -12   2   4      973.09     1004.77     15.27 o 
 -11   2   4     2512.17     2502.60     29.91 o 
 -10   2   4      941.03      931.73     13.74 o 
  -9   2   4     1993.76     1928.45     24.15 o 
  -8   2   4     1026.97      956.90     12.44 o 
  -7   2   4     7142.53     7307.06     76.37 o 
  -6   2   4     1543.95     1486.70     16.76 o 
  -5   2   4      619.00      547.19      8.08 o 
  -4   2   4      629.02      575.73      8.46 o 
  -3   2   4     1427.32     1467.34     17.28 o 
  -2   2   4      354.24      365.49      6.01 o 
  -1   2   4      634.30      717.82     10.32 o 
   0   2   4     1369.16     1500.72     19.56 o 
   1   2   4       11.15        9.28      2.39 o 
   2   2   4       44.12       40.89      2.41 o 
   3   2   4     1550.96     1593.47     18.66 o 
   4   2   4    17623.41    18314.68    194.99 o 
   5   2   4     9486.48     9510.17    102.10 o 
   6   2   4     1223.02     1147.85     13.76 o 
   7   2   4      621.06      542.90      9.16 o 
   8   2   4     1894.44     1807.34     21.45 o 
   9   2   4     2726.79     2721.16     31.16 o 
  10   2   4      270.44      253.72      7.34 o 
  11   2   4      422.15      463.66     12.77 o 
  12   2   4       99.23       99.09      9.86 o 
  13   2   4      411.02      404.82     18.48 o 
  14   2   4      303.12      325.43     24.90 o 
  15   2   4       30.13       34.75     18.15 o 
 -16   3   4      170.54      203.64     32.44 o 
 -15   3   4      188.42      189.90     21.14 o 
 -14   3   4       49.18       51.48     11.10 o 
 -13   3   4       12.01        8.42      5.86 o 
 -12   3   4      503.67      446.63      9.37 o 
 -11   3   4      350.78      333.18     10.25 o 
 -10   3   4       42.71       32.47      4.41 o 
  -9   3   4      728.08      732.17     10.89 o 
  -8   3   4     1383.71     1432.75     18.47 o 
  -7   3   4      862.77      904.16     13.82 o 
  -6   3   4     2643.31     2683.87     32.66 o 
  -5   3   4      258.37      238.71      4.99 o 
  -4   3   4      699.68      635.56      9.54 o 
  -3   3   4     2012.97     1958.28     23.09 o 
  -2   3   4     4670.23     4549.05     46.74 o 
  -1   3   4     3826.56     3916.04     42.19 o 
   0   3   4     2457.13     2359.44     27.38 o 
   1   3   4     1887.47     1806.53     21.61 o 
   2   3   4     1195.60     1106.19     16.79 o 
   3   3   4      654.90      595.34     10.92 o 
   4   3   4     3015.17     3016.95     35.68 o 
   5   3   4      125.95      108.95      4.94 o 
   6   3   4      161.10      155.22      5.48 o 
   7   3   4       29.43       24.94      4.87 o 
   8   3   4      193.04      182.92      5.78 o 
   9   3   4        1.04       -1.24      4.58 o 
  10   3   4      394.67      380.96      9.52 o 
  11   3   4      204.67      192.45      9.03 o 
  12   3   4      334.05      323.33     14.43 o 
  13   3   4      195.32      191.29     13.29 o 
 -14   4   4      108.32       95.80     10.50 o 
 -13   4   4      119.16      140.15      8.79 o 
 -12   4   4      365.72      347.47     12.86 o 
 -11   4   4      233.22      247.33      7.33 o 
 -10   4   4       11.08        9.61      5.02 o 
  -9   4   4      148.93      159.51      5.98 o 
  -8   4   4      382.42      370.47      8.86 o 
  -7   4   4     2141.98     2100.33     29.83 o 
  -6   4   4      348.90      365.16      8.24 o 
  -5   4   4      269.97      263.81      5.87 o 
  -4   4   4      411.33      393.26      6.97 o 
  -3   4   4       77.29       67.82      4.56 o 
  -2   4   4        1.59        2.36      3.76 o 
  -1   4   4      341.92      345.07      6.38 o 
   0   4   4       32.25       38.03      3.27 o 
   1   4   4       74.84       71.28      4.11 o 
   2   4   4      145.72      126.55      5.02 o 
   3   4   4      102.61      118.79      7.45 o 
   4   4   4      614.09      566.14     12.16 o 
   5   4   4     1032.04      967.65     18.72 o 
   6   4   4      762.98      758.51     13.59 o 
   7   4   4      206.74      215.93      7.77 o 
   8   4   4      185.85      187.21      8.33 o 
   9   4   4      594.80      581.52     13.65 o 
  10   4   4      273.95      247.50      9.75 o 
  11   4   4      197.74      227.58     11.03 o 
  12   4   4       99.92       78.30     16.96 o 
 -12   5   4        2.41        3.17      6.38 o 
 -11   5   4        0.28       -9.74      6.49 o 
 -10   5   4       28.41       23.35      5.98 o 
  -9   5   4        1.09       -7.55      5.03 o 
  -8   5   4       52.52       64.23      7.11 o 
  -7   5   4       61.13       50.06      6.46 o 
  -6   5   4       20.35       17.52      6.37 o 
  -5   5   4       55.28       44.10      6.22 o 
  -4   5   4      478.45      521.81     11.59 o 
  -3   5   4      816.62      799.00     14.90 o 
  -2   5   4      231.29      211.62      6.32 o 
  -1   5   4      271.43      263.81     17.12 o 
   0   5   4      687.69      689.50     17.54 o 
   1   5   4      305.64      284.50     11.70 o 
   2   5   4      271.29      285.27      8.40 o 
   3   5   4       25.88       23.76      4.85 o 
   4   5   4       66.73       83.54      9.10 o 
   5   5   4       85.22       80.81      6.71 o 
   6   5   4       72.80       65.47      6.40 o 
   7   5   4       43.72       43.92      6.95 o 
   8   5   4        0.11       -9.75      7.01 o 
   9   5   4       10.57       17.09      8.89 o 
  -7   6   4       49.15       49.84      8.16 o 
  -6   6   4        5.98        3.44      7.16 o 
  -5   6   4        7.07       -0.53      6.84 o 
  -4   6   4       55.94       57.32      7.65 o 
  -3   6   4        7.04       -2.94      6.63 o 
  -2   6   4       90.53       84.43     15.12 o 
  -1   6   4       34.91       36.48      9.38 o 
   0   6   4       28.68       18.60      8.91 o 
   1   6   4        6.03       -2.19      8.91 o 
   2   6   4       59.39       59.06     11.84 o 
   3   6   4       29.66       38.11     10.20 o 
   4   6   4       21.44       18.40      9.11 o 
 -18   1   5       26.92       -4.59     20.25 o 
 -17   1   5        1.77       15.77     19.67 o 
 -16   1   5       13.00       -4.74     16.60 o 
 -15   1   5      278.75      244.84     23.51 o 
 -14   1   5      270.18      280.40     19.11 o 
 -13   1   5      163.12      160.01      7.36 o 
 -12   1   5      191.81      187.36      6.06 o 
 -11   1   5        0.81        3.16      3.06 o 
 -10   1   5       67.65       76.31      3.62 o 
  -9   1   5      829.13      899.03     11.13 o 
  -8   1   5      363.41      433.09      6.09 o 
  -7   1   5      132.19      161.24      3.17 o 
  -6   1   5       55.89       51.81      2.21 o 
  -5   1   5      793.60      847.71     10.13 o 
  -4   1   5      390.25      418.17      6.42 o 
  -3   1   5      820.15      811.72     10.42 o 
  -2   1   5      833.65      875.34     12.86 o 
  -1   1   5      800.16      820.80     12.34 o 
   0   1   5      628.50      709.48     10.49 o 
   1   1   5     1717.36     1867.73     21.67 o 
   2   1   5     1119.01     1254.49     14.62 o 
   3   1   5     1045.61     1063.30     12.82 o 
   4   1   5      736.51      798.45     10.51 o 
   5   1   5       18.78       18.32      2.75 o 
   6   1   5       17.46       21.71      3.09 o 
   7   1   5       40.99       38.16      3.58 o 
   8   1   5        6.43        4.95      3.77 o 
   9   1   5       20.57       21.12      4.38 o 
  10   1   5        3.76        6.43      4.89 o 
  11   1   5       10.18        4.20      6.25 o 
  12   1   5       28.50       19.75     11.65 o 
  13   1   5       48.53       46.38     12.98 o 
  14   1   5       35.95       29.06     14.31 o 
  15   1   5        2.13       -5.76     14.32 o 
 -17   2   5       35.28       35.61     26.94 o 
 -16   2   5       63.25       95.53     26.40 o 
 -15   2   5       34.84       14.44     12.96 o 
 -14   2   5      100.41       80.06     10.87 o 
 -13   2   5      126.33      114.56      6.70 o 
 -12   2   5      158.40      180.28      8.67 o 
 -11   2   5       13.09       13.78      4.14 o 
 -10   2   5       13.39       19.17      3.74 o 
  -9   2   5       10.76        6.48      2.96 o 
  -8   2   5     1727.11     1771.27     20.16 o 
  -7   2   5     1721.38     1802.46     19.57 o 
  -6   2   5      671.25      699.83      9.43 o 
  -5   2   5       95.96       59.44      3.66 o 
  -4   2   5      145.04       99.18      3.60 o 
  -3   2   5      792.44      792.72     11.41 o 
  -2   2   5       42.78       60.91      2.93 o 
  -1   2   5     2346.77     2272.97     32.93 o 
   0   2   5      510.84      551.48      8.85 o 
   1   2   5      237.23      273.51      5.19 o 
   2   2   5      151.73      128.12      4.06 o 
   3   2   5     2187.07     2112.84     25.45 o 
   4   2   5      571.58      586.92      9.43 o 
   5   2   5      471.78      445.42      7.31 o 
   6   2   5      674.11      705.56      9.94 o 
   7   2   5      302.02      295.47      6.56 o 
   8   2   5      529.29      551.98      9.36 o 
   9   2   5        6.23        4.95      4.55 o 
  10   2   5       72.92       78.84      6.37 o 
  11   2   5      303.52      300.52     11.10 o 
  12   2   5      193.25      201.47     12.56 o 
  13   2   5       57.79       45.15     16.10 o 
  14   2   5       43.43       79.31     18.50 o 
 -16   3   5      265.71      271.18     36.02 o 
 -15   3   5       79.70       82.26     13.75 o 
 -14   3   5       54.30       67.02      9.13 o 
 -13   3   5        3.83       -3.74      5.63 o 
 -12   3   5      179.95      187.08      6.64 o 
 -11   3   5      524.22      511.43     10.26 o 
 -10   3   5      396.48      411.14      8.77 o 
  -9   3   5      108.72      107.64      5.61 o 
  -8   3   5      351.90      378.40      8.34 o 
  -7   3   5      168.33      172.70      5.45 o 
  -6   3   5       42.27       36.87      3.81 o 
  -5   3   5       20.65       19.52      3.25 o 
  -4   3   5      125.87      127.81      4.23 o 
  -3   3   5      473.70      521.39      7.92 o 
  -2   3   5      627.29      677.96      9.15 o 
  -1   3   5      256.77      260.22      5.03 o 
   0   3   5      664.56      655.64     11.29 o 
   1   3   5     1114.92     1051.68     16.34 o 
   2   3   5      375.53      387.43      8.66 o 
   3   3   5     1093.47     1108.88     15.71 o 
   4   3   5      459.32      459.84      8.63 o 
   5   3   5      278.35      277.77      6.95 o 
   6   3   5      131.83      132.58      6.06 o 
   7   3   5     1648.88     1702.96     24.89 o 
   8   3   5      477.53      516.36     13.28 o 
   9   3   5        9.57        6.48      5.46 o 
  10   3   5       52.73       74.84      8.85 o 
  11   3   5        8.28        4.61      7.55 o 
  12   3   5        4.35       -8.86     10.20 o 
  13   3   5       23.19        3.70     11.16 o 
 -14   4   5       12.94        7.62      8.28 o 
 -13   4   5        3.19       -9.26      7.05 o 
 -12   4   5        0.48       -8.44      5.63 o 
 -11   4   5        2.65       -0.91      5.05 o 
 -10   4   5      219.65      231.38      8.01 o 
  -9   4   5      152.14      161.43      6.52 o 
  -8   4   5        4.44       -1.48      5.22 o 
  -7   4   5      253.23      257.52      7.69 o 
  -6   4   5      950.37      922.53     13.75 o 
  -5   4   5      986.52      974.78     13.34 o 
  -4   4   5      839.96      834.51     12.41 o 
  -3   4   5     1686.41     1724.79     22.08 o 
  -2   4   5     1137.09     1116.97     15.34 o 
  -1   4   5      528.28      505.14      8.36 o 
   0   4   5      237.11      217.42      5.56 o 
   1   4   5      250.11      249.84      9.31 o 
   2   4   5       15.63       21.59      4.60 o 
   3   4   5        2.26       -1.12      5.08 o 
   4   4   5      157.02      142.32      6.85 o 
   5   4   5       11.83       12.09      5.03 o 
   6   4   5        2.59       -7.88      5.26 o 
   7   4   5      150.82      163.23      7.99 o 
   8   4   5      185.09      203.30      8.89 o 
   9   4   5      157.58      162.21      7.58 o 
  10   4   5      180.30      205.78      9.25 o 
  11   4   5      214.15      233.17     12.73 o 
 -12   5   5       52.36       49.85      7.30 o 
 -11   5   5       66.85       68.07      7.18 o 
 -10   5   5      525.76      551.71     12.06 o 
  -9   5   5       95.73       92.14      8.71 o 
  -8   5   5      139.64      159.30      8.09 o 
  -7   5   5       52.19       60.51      6.53 o 
  -6   5   5       35.22       21.47      6.48 o 
  -5   5   5        2.31       -6.39      5.65 o 
  -4   5   5       13.26        9.91      5.48 o 
  -3   5   5        5.79        3.92      5.20 o 
  -2   5   5      185.31      180.01      6.99 o 
  -1   5   5      147.27      157.48      6.57 o 
   0   5   5       30.06       27.22      5.08 o 
   1   5   5      390.10      392.04      9.52 o 
   2   5   5      391.69      383.29      9.80 o 
   3   5   5      852.02      895.18     16.50 o 
   4   5   5      573.41      563.16     13.00 o 
   5   5   5      481.69      465.63     10.99 o 
   6   5   5      410.01      411.16     10.94 o 
   7   5   5      103.51      117.39     11.36 o 
   8   5   5       66.76       76.51      9.31 o 
  -7   6   5      142.26      135.92     11.82 o 
  -6   6   5       67.87       60.02      8.05 o 
  -5   6   5       62.70       64.53      7.65 o 
  -4   6   5      273.45      295.30     10.08 o 
  -3   6   5      284.64      286.05      9.18 o 
  -2   6   5      195.59      167.17      7.34 o 
  -1   6   5      150.99      170.36     12.24 o 
   0   6   5      174.17      173.19     14.02 o 
   1   6   5       94.91       92.83     11.16 o 
   2   6   5        0.80        1.64     11.62 o 
   3   6   5       46.01       53.01     11.11 o 
 -18   0   6      137.44      162.91     35.64 o 
 -17   0   6      208.32      222.38     34.72 o 
 -16   0   6      555.74      556.93     44.57 o 
 -15   0   6     1426.57     1294.16     66.67 o 
 -14   0   6     1275.81     1170.10     98.90 o 
 -13   0   6       83.72       93.29      9.51 o 
 -12   0   6      752.24      762.86     19.17 o 
 -11   0   6     1229.31     1326.10     27.79 o 
 -10   0   6     1032.76     1062.18     17.16 o 
  -9   0   6      865.11      855.15     14.23 o 
  -8   0   6       34.92       37.88      3.42 o 
  -7   0   6      900.47      952.83     16.36 o 
  -6   0   6      517.16      634.09     12.68 o 
  -5   0   6      523.99      527.07     10.80 o 
  -4   0   6       82.50       80.85      3.47 o 
  -3   0   6     8414.16     8609.77    137.88 o 
  -2   0   6     3391.85     3259.87     59.12 o 
  -1   0   6    15592.24    15491.08    229.80 o 
   0   0   6    12950.25    12784.44    204.58 o 
   1   0   6     3270.06     3233.60     53.58 o 
   2   0   6     3441.18     3286.06     54.38 o 
   3   0   6     5678.09     5298.51     86.34 o 
   4   0   6    10479.12    10363.37    153.21 o 
   5   0   6     1789.25     1618.47     26.75 o 
   6   0   6     6740.38     7188.25    107.65 o 
   7   0   6     3896.95     4035.92     66.89 o 
   8   0   6      941.85      951.53     20.27 o 
   9   0   6        3.21       -4.95      5.90 o 
  10   0   6       56.31       42.65      7.62 o 
  11   0   6        8.21       -4.71     12.46 o 
  12   0   6        2.01      -11.37     17.09 o 
  13   0   6      342.53      293.21     25.63 o 
  14   0   6      342.70      330.83     49.29 o 
 -18   1   6        3.78       10.15     20.04 o 
 -17   1   6       59.36       39.53     62.69 o 
 -16   1   6       95.69       80.74     19.19 o 
 -15   1   6       16.42        1.00     15.92 o 
 -14   1   6      918.64      893.89     26.86 o 
 -13   1   6      355.60      386.29     10.08 o 
 -12   1   6       78.25       82.27      4.18 o 
 -11   1   6      481.48      495.27      8.34 o 
 -10   1   6     1707.62     1620.00     19.02 o 
  -9   1   6     2234.46     2186.60     23.55 o 
  -8   1   6     3788.94     3788.38     37.67 o 
  -7   1   6     8807.03     8900.08     87.12 o 
  -6   1   6     4872.95     4862.47     49.55 o 
  -5   1   6     7818.75     7855.61     81.52 o 
  -4   1   6     7078.08     7057.91     80.05 o 
  -3   1   6     4461.48     4309.26     52.10 o 
  -2   1   6      262.49      227.40      5.51 o 
  -1   1   6     8287.91     8126.17     89.75 o 
   0   1   6      977.55     1002.04     12.54 o 
   1   1   6      121.20      142.29      5.06 o 
   2   1   6      130.12      162.16      5.96 o 
   3   1   6       99.23       93.44      3.39 o 
   4   1   6      417.70      438.71      7.20 o 
   5   1   6     1506.02     1595.54     19.28 o 
   6   1   6     2147.21     2256.22     26.45 o 
   7   1   6     1394.97     1381.77     17.54 o 
   8   1   6     1565.41     1467.74     20.64 o 
   9   1   6      557.40      554.46     11.03 o 
  10   1   6     2298.42     2196.95     34.41 o 
  11   1   6      647.99      670.87     17.48 o 
  12   1   6      927.38      919.08     28.25 o 
  13   1   6      335.87      359.03     19.79 o 
  14   1   6      379.28      424.12     21.82 o 
 -17   2   6      170.92      150.67     23.43 o 
 -16   2   6      101.61      101.79     20.68 o 
 -15   2   6       88.45      120.27     21.08 o 
 -14   2   6      525.27      496.29     15.97 o 
 -13   2   6      585.08      596.49     14.17 o 
 -12   2   6     1041.72      988.22     14.95 o 
 -11   2   6      829.03      853.99     12.04 o 
 -10   2   6      497.49      461.88      7.94 o 
  -9   2   6      247.06      237.33      5.81 o 
  -8   2   6      249.91      257.92      6.02 o 
  -7   2   6      299.19      339.93      6.16 o 
  -6   2   6      674.84      731.08      9.49 o 
  -5   2   6      155.67      147.10      3.90 o 
  -4   2   6      231.60      214.41      5.66 o 
  -3   2   6     2550.89     2559.92     34.28 o 
  -2   2   6     1107.20      967.85     14.53 o 
  -1   2   6     2318.06     2271.48     28.01 o 
   0   2   6     4934.35     4841.59     57.76 o 
   1   2   6    13909.24    14156.07    229.67 o 
   2   2   6     8445.90     8335.93     98.41 o 
   3   2   6     2277.72     2233.25     28.36 o 
   4   2   6      604.74      500.53      8.35 o 
   5   2   6      907.26      849.83     12.06 o 
   6   2   6     3221.68     3229.71     37.50 o 
   7   2   6      662.23      667.75     10.71 o 
   8   2   6      167.64      161.72      6.15 o 
   9   2   6       19.58       15.14      4.97 o 
  10   2   6      375.80      377.32     10.01 o 
  11   2   6      132.13      117.40     10.03 o 
  12   2   6        0.99      -11.88      9.87 o 
  13   2   6       93.03       92.37     17.04 o 
  14   2   6      136.88      104.94     20.06 o 
 -16   3   6       13.87      -28.98     24.43 o 
 -15   3   6       19.26       24.92     10.73 o 
 -14   3   6      209.61      247.97     15.29 o 
 -13   3   6      238.90      263.97      8.56 o 
 -12   3   6      449.12      425.69      9.51 o 
 -11   3   6      322.60      344.46      8.27 o 
 -10   3   6     1137.01     1096.08     15.95 o 
  -9   3   6     1005.06     1006.20     14.48 o 
  -8   3   6      299.18      287.69      6.42 o 
  -7   3   6      411.29      378.71      8.54 o 
  -6   3   6     1541.46     1473.98     20.47 o 
  -5   3   6     4456.04     4448.83     50.36 o 
  -4   3   6     1205.54     1234.44     16.58 o 
  -3   3   6      699.45      627.42      9.25 o 
  -2   3   6     1542.44     1466.82     18.13 o 
  -1   3   6     1119.08     1063.14     15.44 o 
   0   3   6      560.79      562.95     12.15 o 
   1   3   6       42.28       37.31      4.45 o 
   2   3   6        0.37       -5.17      3.45 o 
   3   3   6       44.31       38.79      4.48 o 
   4   3   6       20.70       20.95      4.26 o 
   5   3   6      201.34      196.96      6.90 o 
   6   3   6     2720.50     2705.13     34.98 o 
   7   3   6     2605.45     2514.60     33.08 o 
   8   3   6     1196.20     1151.35     17.26 o 
   9   3   6       22.67       26.85      6.27 o 
  10   3   6      104.59      114.06     10.36 o 
  11   3   6      581.52      556.84     18.43 o 
  12   3   6      260.27      273.42     28.94 o 
 -14   4   6       55.26       43.84      8.84 o 
 -13   4   6      123.96      120.62      8.73 o 
 -12   4   6        7.32        9.76      5.92 o 
 -11   4   6      147.88      154.07      6.89 o 
 -10   4   6      549.91      505.40     10.92 o 
  -9   4   6      248.65      261.11      8.07 o 
  -8   4   6       49.14       49.92      7.64 o 
  -7   4   6      170.28      178.18      7.26 o 
  -6   4   6        9.79        0.99      4.25 o 
  -5   4   6      586.65      598.51     12.35 o 
  -4   4   6       25.62       30.66      3.94 o 
  -3   4   6       38.98       36.33      4.12 o 
  -2   4   6      487.65      503.27      8.75 o 
  -1   4   6     1202.10     1170.41     15.61 o 
   0   4   6      804.80      806.93     12.04 o 
   1   4   6      504.98      475.74     10.74 o 
   2   4   6     1146.30     1155.04     30.22 o 
   3   4   6     1160.57     1108.41     18.21 o 
   4   4   6      107.10      106.40      5.89 o 
   5   4   6      417.77      401.65     10.26 o 
   6   4   6      232.90      235.18      8.50 o 
   7   4   6      581.77      582.20     13.73 o 
   8   4   6      301.34      277.05     10.68 o 
   9   4   6      176.63      167.64      8.36 o 
  10   4   6       68.56       66.47      9.06 o 
  11   4   6        2.90        9.84     14.45 o 
 -12   5   6        0.69       -5.46      7.36 o 
 -11   5   6        1.70       -1.23      5.84 o 
 -10   5   6       91.48      103.10      8.13 o 
  -9   5   6      104.05      128.88      7.66 o 
  -8   5   6       76.57       80.72      6.91 o 
  -7   5   6       53.17       58.78      8.74 o 
  -6   5   6      675.99      661.76     15.19 o 
  -5   5   6      641.48      601.98     13.11 o 
  -4   5   6      285.74      272.08      9.13 o 
  -3   5   6       95.07       82.52      6.69 o 
  -2   5   6       36.91       45.19      6.06 o 
  -1   5   6       60.88       46.21      5.26 o 
   0   5   6       45.36       53.67      5.60 o 
   1   5   6       49.61       51.18      5.96 o 
   2   5   6       18.15        8.03      5.97 o 
   3   5   6       27.16       10.65      6.30 o 
   4   5   6       24.72       13.69      5.73 o 
   5   5   6        5.49       -7.86      6.26 o 
   6   5   6       59.52       53.43      7.36 o 
   7   5   6        7.32        8.90      7.91 o 
   8   5   6       40.27       41.92      9.62 o 
  -6   6   6       14.95       12.62      8.20 o 
  -5   6   6       24.07       26.46      8.72 o 
  -4   6   6       74.48       74.96     10.59 o 
  -3   6   6        0.78       -0.47      7.41 o 
  -2   6   6       31.83       33.26      6.64 o 
  -1   6   6       78.90      110.51     11.89 o 
   0   6   6        1.54       -7.90     10.30 o 
   1   6   6      102.52      116.88     12.22 o 
   2   6   6       33.62       28.69      6.88 o 
 -18   1   7        1.39        3.23     18.77 o 
 -17   1   7       30.12       40.41     19.34 o 
 -16   1   7       23.59       31.79     17.78 o 
 -15   1   7      218.04      225.25     20.54 o 
 -14   1   7       66.65       59.09      9.82 o 
 -13   1   7      118.93      132.52      7.49 o 
 -12   1   7      235.97      246.46      6.04 o 
 -11   1   7        9.04        5.99      3.44 o 
 -10   1   7      165.99      186.75      4.48 o 
  -9   1   7      238.99      257.81      5.54 o 
  -8   1   7     1530.89     1745.53     20.83 o 
  -7   1   7       25.85       24.20      2.05 o 
  -6   1   7      661.84      690.61      8.17 o 
  -5   1   7      835.73      919.15     10.87 o 
  -4   1   7     1493.93     1441.47     17.27 o 
  -3   1   7      124.83      136.69      3.43 o 
  -2   1   7      432.81      419.74      6.76 o 
  -1   1   7        3.41        0.55      2.05 o 
   0   1   7        8.21       -1.10      1.93 o 
   1   1   7      263.97      261.12      5.42 o 
   2   1   7      252.77      278.04      6.13 o 
   3   1   7     1128.37     1185.70     16.06 o 
   4   1   7      386.41      452.92      9.15 o 
   5   1   7      118.54      128.36      4.55 o 
   6   1   7       20.02       19.08      4.00 o 
   7   1   7       82.54       90.14      4.78 o 
   8   1   7       34.89       30.33      4.51 o 
   9   1   7      130.87      141.49      7.36 o 
  10   1   7       13.87        0.62      7.75 o 
  11   1   7       74.42       65.00      9.85 o 
  12   1   7       17.70        8.21     12.57 o 
  13   1   7       15.97       31.77     14.32 o 
  14   1   7      162.96      164.41     17.97 o 
 -17   2   7        3.72      -19.36     18.47 o 
 -16   2   7        0.18        5.35     20.20 o 
 -15   2   7       48.29       28.69     10.05 o 
 -14   2   7      379.21      402.22     15.93 o 
 -13   2   7        6.54       -2.87      6.28 o 
 -12   2   7       10.14        6.50      3.20 o 
 -11   2   7      513.83      518.86      9.93 o 
 -10   2   7      659.84      659.43     10.57 o 
  -9   2   7      181.77      170.70      4.62 o 
  -8   2   7       23.18       21.37      3.38 o 
  -7   2   7      281.33      235.84      5.08 o 
  -6   2   7       27.79       31.10      2.81 o 
  -5   2   7      135.04      124.19      3.47 o 
  -4   2   7     2672.20     2647.52     30.97 o 
  -3   2   7      395.12      414.97      7.32 o 
  -2   2   7     1402.44     1417.53     18.52 o 
  -1   2   7     1094.11     1237.70     19.53 o 
   0   2   7       33.27       28.64      3.42 o 
   1   2   7       67.56       59.81      3.93 o 
   2   2   7      739.09      730.70     13.00 o 
   3   2   7      198.65      193.00      5.03 o 
   4   2   7     1226.19     1271.86     17.24 o 
   5   2   7      253.24      264.14      6.70 o 
   6   2   7      357.97      375.87      8.18 o 
   7   2   7      142.59      144.89      6.16 o 
   8   2   7       91.97       91.18      5.84 o 
   9   2   7     1167.06     1203.25     20.35 o 
  10   2   7       17.12       15.96      7.31 o 
  11   2   7       14.86       19.41      7.92 o 
  12   2   7        1.05      -20.12     13.80 o 
  13   2   7       40.53       37.29     16.51 o 
 -16   3   7        6.28        3.75     16.22 o 
 -15   3   7      104.49      117.28     12.34 o 
 -14   3   7       21.03       32.61      9.58 o 
 -13   3   7       87.03       87.92      7.27 o 
 -12   3   7        9.89       15.60      5.32 o 
 -11   3   7       17.72       18.36      4.79 o 
 -10   3   7        0.33       -6.35      4.24 o 
  -9   3   7        4.90        4.09      3.86 o 
  -8   3   7       73.01       71.62      3.86 o 
  -7   3   7      378.84      350.19      8.20 o 
  -6   3   7      189.17      221.14      6.31 o 
  -5   3   7      892.83      872.33     12.84 o 
  -4   3   7     1096.45     1091.65     14.18 o 
  -3   3   7      984.42      905.36     12.95 o 
  -2   3   7      527.35      508.18     11.36 o 
  -1   3   7      251.89      250.64      6.83 o 
   0   3   7     1489.78     1565.07     24.38 o 
   1   3   7      989.06      898.63     14.28 o 
   2   3   7      210.00      230.33      7.31 o 
   3   3   7       18.55       17.01      5.41 o 
   4   3   7      198.82      212.25      7.11 o 
   5   3   7     1382.17     1414.32     21.63 o 
   6   3   7        1.11       -5.70      4.37 o 
   7   3   7       18.96       17.92      4.87 o 
   8   3   7      156.76      161.16      7.65 o 
   9   3   7        1.57       -6.92      6.44 o 
  10   3   7      144.71      128.50     10.10 o 
  11   3   7       70.71       95.00     16.27 o 
  12   3   7      127.50      127.40     14.66 o 
 -14   4   7       31.52       23.01      8.93 o 
 -13   4   7      194.92      179.48      9.25 o 
 -12   4   7      117.82      128.78      7.37 o 
 -11   4   7       57.94       71.41      6.18 o 
 -10   4   7       59.55       67.00      5.56 o 
  -9   4   7      318.97      327.81      9.04 o 
  -8   4   7     1651.14     1718.25     25.70 o 
  -7   4   7      233.20      238.63      7.73 o 
  -6   4   7     1028.26     1039.86     17.36 o 
  -5   4   7      358.08      352.59      8.00 o 
  -4   4   7       65.88       67.16      6.16 o 
  -3   4   7      260.81      301.79      7.28 o 
  -2   4   7        0.54        2.66      3.78 o 
  -1   4   7       35.29       25.44      4.39 o 
   0   4   7      140.37      144.45      6.59 o 
   1   4   7      211.07      225.39      7.81 o 
   2   4   7       46.80       42.12      6.79 o 
   3   4   7      369.65      407.42     13.14 o 
   4   4   7       96.76      105.32      6.48 o 
   5   4   7      546.54      585.09     12.59 o 
   6   4   7      270.97      315.73     11.57 o 
   7   4   7      424.61      420.51     15.00 o 
   8   4   7      103.78      101.26      7.34 o 
   9   4   7      207.43      217.70     11.42 o 
  10   4   7      311.51      327.81     16.70 o 
 -11   5   7        5.28       -0.79      5.89 o 
 -10   5   7       23.80       16.57      7.32 o 
  -9   5   7        0.04        3.69      7.30 o 
  -8   5   7      154.65      148.86      8.49 o 
  -7   5   7       61.97       67.74      5.99 o 
  -6   5   7       31.83       36.71      5.63 o 
  -5   5   7       77.90       83.31      6.36 o 
  -4   5   7      105.37      121.66      6.57 o 
  -3   5   7      149.87      152.28      6.82 o 
  -2   5   7      342.85      344.16     13.46 o 
  -1   5   7     1524.24     1478.35     23.96 o 
   0   5   7      693.76      698.86     15.03 o 
   1   5   7      187.47      182.78     12.35 o 
   2   5   7      348.10      359.68     10.58 o 
   3   5   7      230.26      209.27      8.56 o 
   4   5   7       30.94       42.52      6.71 o 
   5   5   7       22.28        8.47      6.83 o 
   6   5   7       19.69       22.13      8.13 o 
   7   5   7        1.70        3.74      8.93 o 
  -6   6   7      224.19      222.77     13.91 o 
  -5   6   7       47.66       52.05      8.08 o 
  -4   6   7        6.27       11.00      7.27 o 
  -3   6   7       20.96       17.18      6.44 o 
  -2   6   7       66.40       53.83      8.79 o 
  -1   6   7        0.48        5.64      7.06 o 
   0   6   7        5.82       12.73      7.17 o 
   1   6   7       18.66       22.98      7.35 o 
 -18   0   8      464.12      444.98     44.90 o 
 -17   0   8        4.15       13.81     24.86 o 
 -16   0   8       34.53       18.96     25.94 o 
 -15   0   8      202.79      199.74     28.81 o 
 -14   0   8      516.88      615.21     42.84 o 
 -13   0   8      226.03      228.96     12.18 o 
 -12   0   8       38.27       33.02      5.56 o 
 -11   0   8      265.87      315.83      8.66 o 
 -10   0   8      545.56      593.41     13.23 o 
  -9   0   8      295.31      347.38      9.00 o 
  -8   0   8     2106.31     1965.12     35.64 o 
  -7   0   8     2661.83     2726.89     47.12 o 
  -6   0   8     9337.23     9663.14    164.80 o 
  -5   0   8     5488.65     5484.63     98.63 o 
  -4   0   8     2295.41     2086.20     35.52 o 
  -3   0   8     6852.06     7114.13    128.95 o 
  -2   0   8    13053.07    12720.05    237.72 o 
  -1   0   8     5148.29     5051.76     76.89 o 
   0   0   8     2921.91     2812.44     47.40 o 
   1   0   8     3748.55     3711.40     61.71 o 
   2   0   8     6735.77     6815.94    122.92 o 
   3   0   8       31.71       25.40      4.56 o 
   4   0   8      530.39      565.92     13.33 o 
   5   0   8       95.49       75.82      6.73 o 
   6   0   8        4.07        1.46      6.77 o 
   7   0   8      581.26      654.76     16.40 o 
   8   0   8      574.89      629.53     21.97 o 
   9   0   8      833.83      810.83     47.04 o 
  10   0   8      200.56      186.86     13.98 o 
  11   0   8      286.89      280.04     37.45 o 
  12   0   8      540.97      459.11     39.51 o 
  13   0   8      563.86      539.54     33.51 o 
 -18   1   8        4.03      -20.19     20.49 o 
 -17   1   8      199.69      222.27     41.87 o 
 -16   1   8       58.89       47.35     18.26 o 
 -15   1   8      626.02      604.11     30.46 o 
 -14   1   8       91.59       90.52      7.80 o 
 -13   1   8     1377.65     1360.12     21.29 o 
 -12   1   8     1631.39     1644.48     23.91 o 
 -11   1   8     1906.79     1961.13     23.24 o 
 -10   1   8     1221.33     1256.38     15.84 o 
  -9   1   8     1369.18     1354.78     16.60 o 
  -8   1   8     1847.87     1819.33     23.42 o 
  -7   1   8     3874.06     3881.65     39.01 o 
  -6   1   8     1299.50     1279.30     14.12 o 
  -5   1   8       69.23       62.09      2.96 o 
  -4   1   8     2255.17     2611.42     31.68 o 
  -3   1   8     1742.94     1755.37     23.00 o 
  -2   1   8     1036.18     1055.24     14.79 o 
  -1   1   8      590.07      573.41      8.87 o 
   0   1   8      869.27      877.34     11.92 o 
   1   1   8      998.72      939.84     13.33 o 
   2   1   8     3980.17     4139.19     49.79 o 
   3   1   8     5763.83     5981.32     75.33 o 
   4   1   8     1948.03     1930.24     25.10 o 
   5   1   8     2625.71     2504.94     31.72 o 
   6   1   8     1898.05     1818.16     24.28 o 
   7   1   8     1309.84     1276.47     19.52 o 
   8   1   8     2832.05     2802.46     40.15 o 
   9   1   8     1517.76     1533.75     27.89 o 
  10   1   8      335.94      357.29     14.69 o 
  11   1   8       33.82       18.71     14.20 o 
  12   1   8      148.40      178.03     16.67 o 
  13   1   8      133.08      101.51     16.73 o 
 -17   2   8        7.14      -26.65     18.23 o 
 -16   2   8      160.72      194.73     22.92 o 
 -15   2   8      926.85      907.16     41.43 o 
 -14   2   8      609.31      591.41     19.56 o 
 -13   2   8        6.98       -2.14      6.14 o 
 -12   2   8      423.02      424.88      9.69 o 
 -11   2   8      366.68      347.77      7.82 o 
 -10   2   8        3.46       -1.76      3.64 o 
  -9   2   8      643.76      649.26      9.65 o 
  -8   2   8     1570.40     1519.19     18.24 o 
  -7   2   8      587.16      559.58      8.53 o 
  -6   2   8     1146.02     1052.10     12.51 o 
  -5   2   8     1331.71     1316.15     15.64 o 
  -4   2   8     6745.26     6462.55     71.09 o 
  -3   2   8     3363.15     3587.51     43.70 o 
  -2   2   8     5392.65     5227.08     62.52 o 
  -1   2   8     1684.45     1643.08     25.23 o 
   0   2   8     2118.84     1952.93     25.37 o 
   1   2   8     3046.48     2990.04     39.49 o 
   2   2   8     1106.58      998.64     14.04 o 
   3   2   8      132.14      138.85      5.17 o 
   4   2   8      197.54      184.88      6.52 o 
   5   2   8      121.91      106.03      6.18 o 
   6   2   8       65.02       57.59      5.19 o 
   7   2   8       12.34       16.41      5.02 o 
   8   2   8        2.53        3.80      5.85 o 
   9   2   8      752.32      743.23     19.04 o 
  10   2   8      369.37      399.07     15.16 o 
  11   2   8      209.15      165.29     23.55 o 
  12   2   8       86.03       82.51     23.58 o 
 -16   3   8      249.30      264.44     37.05 o 
 -15   3   8      209.16      240.47     14.57 o 
 -14   3   8      159.21      156.19     11.54 o 
 -13   3   8       66.13       65.82      7.77 o 
 -12   3   8      144.60      154.65      6.87 o 
 -11   3   8      419.51      396.76      8.21 o 
 -10   3   8      179.31      173.84      7.08 o 
  -9   3   8     2257.70     2183.52     24.38 o 
  -8   3   8      575.12      593.98      9.43 o 
  -7   3   8      500.69      504.30      8.21 o 
  -6   3   8       30.15       20.69      3.64 o 
  -5   3   8      233.91      231.91      8.32 o 
  -4   3   8      180.40      166.74      5.38 o 
  -3   3   8       16.12       13.12      3.35 o 
  -2   3   8      287.60      272.12      6.38 o 
  -1   3   8        2.98       -1.03      3.65 o 
   0   3   8      953.49      960.28     15.07 o 
   1   3   8      807.54      793.81     12.21 o 
   2   3   8     1217.44     1239.84     17.98 o 
   3   3   8     1104.23     1029.86     16.89 o 
   4   3   8     3971.92     3848.73     50.81 o 
   5   3   8     1414.88     1450.71     20.15 o 
   6   3   8       92.76       91.92      5.62 o 
   7   3   8      179.67      197.80      8.02 o 
   8   3   8      228.87      230.74      9.36 o 
   9   3   8      835.42      859.10     18.13 o 
  10   3   8      181.24      180.06     14.71 o 
  11   3   8      183.27      176.08     13.28 o 
 -14   4   8       56.02       63.31     10.14 o 
 -13   4   8       38.55       38.72      8.73 o 
 -12   4   8       18.45       15.31      6.71 o 
 -11   4   8      178.18      181.92      7.48 o 
 -10   4   8       10.82       10.68      5.34 o 
  -9   4   8       10.74        7.67      4.43 o 
  -8   4   8      122.38      137.32     10.07 o 
  -7   4   8      416.06      423.14     10.59 o 
  -6   4   8      271.30      277.82      8.39 o 
  -5   4   8      242.23      243.52      7.19 o 
  -4   4   8     1698.86     1653.58     23.23 o 
  -3   4   8     1229.06     1180.74     16.66 o 
  -2   4   8      603.76      607.38     10.57 o 
  -1   4   8      244.92      226.21      7.05 o 
   0   4   8      298.74      318.28      9.95 o 
   1   4   8      199.73      208.16      7.43 o 
   2   4   8      528.96      493.75     10.97 o 
   3   4   8      336.77      345.31      9.34 o 
   4   4   8       84.25       71.20      6.65 o 
   5   4   8       52.64       50.88      6.76 o 
   6   4   8      385.85      349.83     11.45 o 
   7   4   8       55.71       35.08      6.35 o 
   8   4   8      241.88      221.42      9.46 o 
   9   4   8      244.75      249.80     12.04 o 
 -11   5   8      185.55      199.79      8.06 o 
 -10   5   8        4.51       -2.02      5.91 o 
  -9   5   8       16.13        9.96      6.28 o 
  -8   5   8      355.15      347.01     10.77 o 
  -7   5   8      509.43      510.13     11.85 o 
  -6   5   8       29.01       35.90      6.47 o 
  -5   5   8      185.93      173.99      7.89 o 
  -4   5   8       26.33       21.98      6.06 o 
  -3   5   8       26.05       20.60      6.13 o 
  -2   5   8       32.35       20.87      6.15 o 
  -1   5   8        0.40        2.57      6.24 o 
   0   5   8       38.29       39.97      6.81 o 
   1   5   8       19.69       12.30      6.73 o 
   2   5   8       24.81       27.82      6.31 o 
   3   5   8      117.37      125.40      7.81 o 
   4   5   8       62.30       52.69      7.44 o 
   5   5   8       85.23       84.64      8.82 o 
   6   5   8       74.63       67.61      9.94 o 
  -4   6   8       26.77       25.24      7.31 o 
  -3   6   8      168.38      160.52      9.78 o 
  -2   6   8      115.91      122.15      8.80 o 
  -1   6   8       15.35       13.90      7.77 o 
 -18   1   9        0.73       17.17     20.63 o 
 -17   1   9        5.73       -4.52     17.75 o 
 -16   1   9       13.34       14.96     18.08 o 
 -15   1   9      106.29      111.20     18.99 o 
 -14   1   9      227.81      238.13     10.68 o 
 -13   1   9       12.73        9.85      5.58 o 
 -12   1   9      623.92      615.99     11.78 o 
 -11   1   9      468.37      454.29      9.27 o 
 -10   1   9       14.59       22.45      3.70 o 
  -9   1   9       21.06       18.00      3.03 o 
  -8   1   9      242.64      254.90      5.16 o 
  -7   1   9      178.30      183.47      5.42 o 
  -6   1   9       31.72       24.52      2.69 o 
  -5   1   9      104.25      140.89      4.24 o 
  -4   1   9       37.94       48.21      3.23 o 
  -3   1   9       17.14       25.01      2.78 o 
  -2   1   9      836.63      810.95     11.80 o 
  -1   1   9      811.97      833.73     11.64 o 
   0   1   9      156.48      175.76      4.99 o 
   1   1   9       26.32       34.67      3.61 o 
   2   1   9      233.43      269.64      6.81 o 
   3   1   9       69.92       70.61      4.55 o 
   4   1   9        1.33       -1.32      4.21 o 
   5   1   9        3.07       -1.36      4.63 o 
   6   1   9       44.89       39.69      5.11 o 
   7   1   9       15.05       10.40      5.25 o 
   8   1   9        1.07      -11.48      7.66 o 
   9   1   9        4.15       10.00      8.69 o 
  10   1   9      105.19      124.75     12.94 o 
  11   1   9      344.98      312.73     21.71 o 
  12   1   9       35.79       42.22     17.18 o 
 -17   2   9       45.95       47.12     20.69 o 
 -16   2   9      327.76      353.48     32.23 o 
 -15   2   9        7.04        1.52     11.84 o 
 -14   2   9       15.87       20.21      8.89 o 
 -13   2   9       94.03       90.34      7.02 o 
 -12   2   9        4.35       10.03      4.03 o 
 -11   2   9       10.35       10.54      4.36 o 
 -10   2   9       61.70       67.08      4.61 o 
  -9   2   9      225.44      204.40      5.39 o 
  -8   2   9       31.63       32.44      3.84 o 
  -7   2   9      171.53      180.67      4.53 o 
  -6   2   9      889.30      980.01     12.76 o 
  -5   2   9      255.03      236.91      5.23 o 
  -4   2   9      191.92      227.73      5.24 o 
  -3   2   9      264.74      280.43      5.75 o 
  -2   2   9      596.46      585.54     10.42 o 
  -1   2   9     1225.05     1141.40     15.52 o 
   0   2   9      276.36      302.43      7.58 o 
   1   2   9      121.92      112.35      4.47 o 
   2   2   9      745.54      774.48     13.58 o 
   3   2   9      624.65      584.75     10.46 o 
   4   2   9       75.68       70.32      4.77 o 
   5   2   9      491.50      535.92     12.60 o 
   6   2   9       71.27       81.96      5.95 o 
   7   2   9        5.13       11.27      6.18 o 
   8   2   9       61.88       51.43      8.89 o 
   9   2   9       11.10       -8.22      9.47 o 
  10   2   9       75.68       67.84     13.38 o 
  11   2   9        5.87       10.57     20.79 o 
  12   2   9        0.52      -23.34     18.57 o 
 -16   3   9        2.13       -2.87     16.37 o 
 -15   3   9        0.03        0.23     10.96 o 
 -14   3   9       20.80       14.51      9.55 o 
 -13   3   9       14.36        8.31      8.29 o 
 -12   3   9       53.60       40.80      5.76 o 
 -11   3   9        1.31       -6.45      4.30 o 
 -10   3   9      109.93      111.06      5.25 o 
  -9   3   9      549.55      578.42      9.98 o 
  -8   3   9      565.08      547.15     10.33 o 
  -7   3   9      107.25      100.67      4.46 o 
  -6   3   9      932.69      926.60     14.03 o 
  -5   3   9      874.00      812.18     12.23 o 
  -4   3   9       99.02       88.47      4.54 o 
  -3   3   9      557.05      561.21      9.65 o 
  -2   3   9      407.63      418.45      8.31 o 
  -1   3   9       29.67       27.10      4.14 o 
   0   3   9       18.87       11.22      4.17 o 
   1   3   9       82.40       74.53      5.27 o 
   2   3   9       97.58       97.77      6.21 o 
   3   3   9       98.32       76.50      9.35 o 
   4   3   9       10.41        1.17      4.40 o 
   5   3   9      276.37      296.74     13.48 o 
   6   3   9      149.68      156.52      8.78 o 
   7   3   9      178.33      198.71      8.96 o 
   8   3   9      240.28      281.27     11.08 o 
   9   3   9      223.53      212.81     12.93 o 
  10   3   9      220.01      251.10     14.17 o 
 -14   4   9       23.47       46.30     10.34 o 
 -13   4   9       46.61       59.10      9.02 o 
 -12   4   9      261.66      258.30      9.48 o 
 -11   4   9      299.38      321.02      9.03 o 
 -10   4   9      274.46      277.85      7.59 o 
  -9   4   9        2.89        5.25      4.52 o 
  -8   4   9       34.73       30.18      4.58 o 
  -7   4   9        1.01       -5.38      4.98 o 
  -6   4   9       15.32       19.60      5.71 o 
  -5   4   9       35.71       40.00      5.66 o 
  -4   4   9      208.09      196.81      9.75 o 
  -3   4   9      252.48      248.23      8.94 o 
  -2   4   9      230.53      230.24      7.82 o 
  -1   4   9       76.96       77.17      5.57 o 
   0   4   9       64.19       78.06      7.21 o 
   1   4   9     1054.50     1061.63     21.66 o 
   2   4   9      637.50      664.41     13.54 o 
   3   4   9      388.05      394.36     10.32 o 
   4   4   9      266.49      279.52      9.40 o 
   5   4   9      103.60      120.90      8.61 o 
   6   4   9      100.49      103.40      7.09 o 
   7   4   9      299.86      303.07     11.06 o 
   8   4   9      394.10      361.90     13.41 o 
 -11   5   9       12.00       15.12      6.58 o 
 -10   5   9       47.12       62.09      6.36 o 
  -9   5   9       86.96       80.25      6.23 o 
  -8   5   9       57.05       58.53      7.10 o 
  -7   5   9      199.91      216.07     11.81 o 
  -6   5   9      124.30      148.10      8.30 o 
  -5   5   9      424.98      415.23     11.61 o 
  -4   5   9      667.14      632.87     14.38 o 
  -3   5   9      448.21      452.77     12.16 o 
  -2   5   9       80.52       92.01      7.52 o 
  -1   5   9        2.70       -3.19      9.71 o 
   0   5   9      138.93      135.03      6.82 o 
   1   5   9       21.19       21.70      6.21 o 
   2   5   9       10.33        4.64      6.70 o 
   3   5   9        3.34       -3.09      7.02 o 
   4   5   9       22.53       15.34      8.28 o 
   5   5   9      165.73      181.17     11.39 o 
 -18   0  10       30.22       28.16     31.36 o 
 -17   0  10       38.78       17.01     26.48 o 
 -16   0  10       31.74       -6.34     25.67 o 
 -15   0  10        8.44        3.74     22.48 o 
 -14   0  10      338.63      335.74     31.95 o 
 -13   0  10      345.72      352.22     13.20 o 
 -12   0  10      151.46      159.87     15.98 o 
 -11   0  10      380.41      355.28     17.22 o 
 -10   0  10     1825.06     1833.38     33.34 o 
  -9   0  10     6453.12     6775.02    111.33 o 
  -8   0  10     1912.02     1881.77     33.58 o 
  -7   0  10     1320.34     1223.29     21.20 o 
  -6   0  10     1922.58     1892.28     33.30 o 
  -5   0  10     7255.42     7357.00    125.22 o 
  -4   0  10     6378.96     6831.75    111.17 o 
  -3   0  10      492.81      441.10     11.16 o 
  -2   0  10      392.34      539.28     12.56 o 
  -1   0  10      226.41      204.17      8.10 o 
   0   0  10       24.63       40.00      4.38 o 
   1   0  10      179.33      167.29      6.98 o 
   2   0  10      211.41      233.65      8.23 o 
   3   0  10      394.18      443.28     13.81 o 
   4   0  10     1298.34     1373.55     29.14 o 
   5   0  10     2767.37     2880.30     62.86 o 
   6   0  10     2644.25     2637.42     68.16 o 
   7   0  10      623.10      584.82     36.06 o 
   8   0  10      544.14      501.25     40.02 o 
   9   0  10      272.90      275.30     32.06 o 
  10   0  10     1686.38     1703.51     86.28 o 
  11   0  10      568.23      626.36     50.64 o 
  12   0  10      105.69      109.67     35.04 o 
 -18   1  10      135.28      122.32     23.34 o 
 -17   1  10      514.43      527.04     31.49 o 
 -16   1  10      315.18      337.26     26.30 o 
 -15   1  10        7.80       -5.60     17.29 o 
 -14   1  10      226.66      268.44     18.89 o 
 -13   1  10      705.24      730.30     18.64 o 
 -12   1  10      982.87      996.56     18.34 o 
 -11   1  10      213.18      229.35      6.82 o 
 -10   1  10       26.04       30.11      4.26 o 
  -9   1  10      106.19      102.23      4.25 o 
  -8   1  10       26.88       26.43      3.29 o 
  -7   1  10       68.60       67.25      3.86 o 
  -6   1  10      263.40      233.24      5.92 o 
  -5   1  10     2747.52     2731.81     32.03 o 
  -4   1  10      799.65      792.26     12.47 o 
  -3   1  10     2563.39     2542.26     29.01 o 
  -2   1  10      708.80      558.14     10.65 o 
  -1   1  10     4842.50     5024.75     63.76 o 
   0   1  10     5536.79     5584.20     66.68 o 
   1   1  10     2772.14     2758.37     34.56 o 
   2   1  10     2692.63     2572.11     34.12 o 
   3   1  10     1993.61     1900.37     26.50 o 
   4   1  10     2951.99     2880.45     60.56 o 
   5   1  10      474.52      490.64     14.30 o 
   6   1  10      453.68      449.19     11.78 o 
   7   1  10      420.39      413.03     22.01 o 
   8   1  10       17.57       11.00     10.33 o 
   9   1  10       59.20       50.69     13.18 o 
  10   1  10       14.93       14.82     18.15 o 
  11   1  10      114.92      110.83     21.93 o 
  12   1  10      162.04      157.30     23.87 o 
 -17   2  10       68.18       40.14     20.95 o 
 -16   2  10       90.85      108.56     24.64 o 
 -15   2  10      191.71      227.65     24.42 o 
 -14   2  10      443.72      377.36     17.71 o 
 -13   2  10      243.60      237.59      9.11 o 
 -12   2  10      336.39      333.32     10.34 o 
 -11   2  10      483.30      478.74      8.87 o 
 -10   2  10     1095.34     1065.30     14.62 o 
  -9   2  10      886.90      906.02     12.72 o 
  -8   2  10      400.25      378.17      6.87 o 
  -7   2  10     2120.52     2091.62     24.14 o 
  -6   2  10     2500.63     2499.10     28.33 o 
  -5   2  10     2343.93     2338.90     27.73 o 
  -4   2  10      723.39      680.72     10.38 o 
  -3   2  10      636.98      589.25      9.48 o 
  -2   2  10      401.92      384.59      7.67 o 
  -1   2  10      217.93      199.78      5.61 o 
   0   2  10      320.72      326.48      9.21 o 
   1   2  10      107.61       96.45      4.51 o 
   2   2  10      211.94      238.15      6.90 o 
   3   2  10      384.42      404.62     11.73 o 
   4   2  10     1362.88     1434.48     21.42 o 
   5   2  10      161.03      164.10      7.01 o 
   6   2  10     1104.66     1080.68     20.02 o 
   7   2  10      618.16      604.19     27.15 o 
   8   2  10      797.15      784.69     24.58 o 
   9   2  10      139.00      171.85     15.37 o 
  10   2  10      369.70      379.12     41.97 o 
  11   2  10      583.14      622.63     52.21 o 
 -16   3  10       31.11       35.08     17.39 o 
 -15   3  10        5.00       -8.94     12.43 o 
 -14   3  10       15.65        6.93      9.86 o 
 -13   3  10      365.92      364.16     16.13 o 
 -12   3  10      745.89      710.86     13.90 o 
 -11   3  10      271.35      276.58      7.06 o 
 -10   3  10       23.10       12.81      4.65 o 
  -9   3  10      479.25      456.06      8.79 o 
  -8   3  10      288.20      266.91      6.64 o 
  -7   3  10        0.51        2.42      3.86 o 
  -6   3  10       20.07       18.31      3.74 o 
  -5   3  10      218.92      201.69      6.41 o 
  -4   3  10       93.55       80.47      5.00 o 
  -3   3  10     1290.22     1269.54     18.36 o 
  -2   3  10     3785.98     3786.59     46.95 o 
  -1   3  10     1892.47     1883.80     26.92 o 
   0   3  10      881.29      846.41     15.70 o 
   1   3  10     1078.81     1043.49     17.61 o 
   2   3  10      297.06      293.71      8.02 o 
   3   3  10      839.61      855.52     14.00 o 
   4   3  10      224.06      211.97      7.07 o 
   5   3  10      601.41      609.98     13.36 o 
   6   3  10      128.88      141.49      8.31 o 
   7   3  10      175.03      177.04     13.37 o 
   8   3  10      302.10      272.12     14.20 o 
   9   3  10        1.37      -10.95     10.07 o 
  10   3  10        9.63       13.58     12.67 o 
 -14   4  10       62.49       63.39     10.56 o 
 -13   4  10       19.06       19.04      9.30 o 
 -12   4  10        3.41       -7.81      7.45 o 
 -11   4  10       60.57       81.42      6.29 o 
 -10   4  10      595.75      594.66     12.37 o 
  -9   4  10      155.44      147.28      6.21 o 
  -8   4  10      383.12      369.40      9.38 o 
  -7   4  10      289.15      291.04      7.96 o 
  -6   4  10      795.46      803.44     13.53 o 
  -5   4  10      505.95      531.04     10.70 o 
  -4   4  10       78.14       77.00      5.43 o 
  -3   4  10        3.93        5.14      4.81 o 
  -2   4  10       19.02       10.24      5.25 o 
  -1   4  10      455.72      457.30     13.57 o 
   0   4  10      541.73      492.68     11.41 o 
   1   4  10       43.42       43.82      6.34 o 
   2   4  10       85.43       96.49      7.23 o 
   3   4  10        3.67       -8.76      6.86 o 
   4   4  10        1.16       -3.35      8.18 o 
   5   4  10      245.72      244.60     10.23 o 
   6   4  10      536.94      492.15     14.38 o 
   7   4  10      139.30      122.01     10.18 o 
   8   4  10       47.81       51.25     11.26 o 
 -11   5  10        0.89       -4.23      7.18 o 
 -10   5  10       20.91       20.84      6.31 o 
  -9   5  10        0.95        0.85      5.29 o 
  -8   5  10       14.64       17.12      6.11 o 
  -7   5  10       50.88       48.38      6.02 o 
  -6   5  10        0.93        3.92      6.00 o 
  -5   5  10        7.86        1.71      6.73 o 
  -4   5  10        9.18       22.86      7.12 o 
  -3   5  10       17.21       -2.37      6.10 o 
  -2   5  10       20.67       25.86      5.99 o 
  -1   5  10      300.33      284.27     10.54 o 
   0   5  10      109.93      144.86      7.70 o 
   1   5  10       96.31       88.98      7.88 o 
   2   5  10       53.99       34.00      7.73 o 
   3   5  10      278.90      322.89     12.15 o 
   4   5  10      216.67      213.87     12.01 o 
 -18   1  11       12.67       20.71     22.50 o 
 -17   1  11        7.00      -19.22     20.49 o 
 -16   1  11        6.76       -3.51     17.87 o 
 -15   1  11      461.99      457.36     49.48 o 
 -14   1  11      630.68      587.63     18.45 o 
 -13   1  11        8.34       14.79      7.56 o 
 -12   1  11       57.40       46.07      6.55 o 
 -11   1  11       63.37       68.94      5.72 o 
 -10   1  11      145.67      160.25      5.32 o 
  -9   1  11       51.19       51.79      4.60 o 
  -8   1  11       14.80       16.33      3.53 o 
  -7   1  11       23.10       10.32      5.17 o 
  -6   1  11      138.53      128.29      4.85 o 
  -5   1  11      733.05      829.36     12.72 o 
  -4   1  11      186.22      186.54      5.35 o 
  -3   1  11      320.91      301.13      6.97 o 
  -2   1  11       31.79       37.32      3.96 o 
  -1   1  11       28.29       30.91      4.18 o 
   0   1  11        9.13        1.56      4.19 o 
   1   1  11      731.75      724.78     13.61 o 
   2   1  11       73.53       81.30      5.84 o 
   3   1  11       10.30        1.33      5.48 o 
   4   1  11      176.09      181.65     10.10 o 
   5   1  11      150.44      119.85      7.25 o 
   6   1  11       10.74       -1.60      8.14 o 
   7   1  11       23.37       10.10     10.03 o 
   8   1  11       71.72       82.82     14.04 o 
   9   1  11      108.21       83.03     15.35 o 
  10   1  11       30.38       35.90     21.03 o 
  11   1  11       14.88       22.97     22.16 o 
 -17   2  11       56.63       72.16     28.46 o 
 -16   2  11       43.16       43.39     19.02 o 
 -15   2  11        9.09        5.11     15.90 o 
 -14   2  11       20.56       14.94      9.25 o 
 -13   2  11      105.83      134.72      8.68 o 
 -12   2  11      393.66      389.19      9.72 o 
 -11   2  11        0.46       -0.40      4.47 o 
 -10   2  11        6.63       -1.79      4.41 o 
  -9   2  11      471.21      456.42      8.42 o 
  -8   2  11       63.81       63.24      4.08 o 
  -7   2  11      275.93      279.03      6.48 o 
  -6   2  11      205.28      195.16      5.55 o 
  -5   2  11       11.68        7.21      3.83 o 
  -4   2  11     2031.81     2104.19     25.59 o 
  -3   2  11       54.34       44.48      4.42 o 
  -2   2  11      226.12      215.94      6.37 o 
  -1   2  11      482.81      469.14     11.09 o 
   0   2  11      528.26      541.50      9.78 o 
   1   2  11       84.59       77.55      5.40 o 
   2   2  11      328.56      339.70      8.33 o 
   3   2  11      366.16      373.90      9.72 o 
   4   2  11       13.86       12.69      5.41 o 
   5   2  11       33.88       31.18      6.67 o 
   6   2  11        0.18      -10.41      6.94 o 
   7   2  11        5.53        1.48     10.20 o 
   8   2  11       13.58        5.87     10.87 o 
   9   2  11       28.79       26.53     16.84 o 
  10   2  11        4.41       29.46     31.79 o 
 -16   3  11        2.15        3.03     28.08 o 
 -15   3  11       13.50       35.63     16.63 o 
 -14   3  11       19.00      -11.14     10.93 o 
 -13   3  11       97.47       94.42      8.89 o 
 -12   3  11      113.74      124.28      7.92 o 
 -11   3  11       92.82       87.49      6.11 o 
 -10   3  11      237.43      225.09      7.08 o 
  -9   3  11      145.26      128.00      5.91 o 
  -8   3  11      964.60      983.91     13.95 o 
  -7   3  11       23.98       28.60      4.44 o 
  -6   3  11        1.42       -3.05      3.95 o 
  -5   3  11       10.77       10.54      3.93 o 
  -4   3  11      167.68      160.62      5.42 o 
  -3   3  11       46.71       42.82      5.78 o 
  -2   3  11       99.64      107.97      6.43 o 
  -1   3  11       65.15       49.87      4.94 o 
   0   3  11      146.29      152.69      5.60 o 
   1   3  11       39.87       48.82      4.81 o 
   2   3  11       14.93       13.69      4.82 o 
   3   3  11      656.42      709.47     14.19 o 
   4   3  11      546.60      548.06     12.64 o 
   5   3  11      314.39      352.13     11.12 o 
   6   3  11       52.27       44.31      8.24 o 
   7   3  11      514.21      488.80     17.84 o 
   8   3  11       21.11       11.09     10.79 o 
   9   3  11       25.44       13.54     12.99 o 
 -14   4  11      145.97      161.08     12.21 o 
 -13   4  11        2.06       -2.61      9.54 o 
 -12   4  11       42.24       47.88      8.17 o 
 -11   4  11       66.54       49.97      6.07 o 
 -10   4  11      139.37      131.59      6.70 o 
  -9   4  11       43.02       43.29      5.55 o 
  -8   4  11        3.42        0.63      4.89 o 
  -7   4  11      236.20      241.31      6.80 o 
  -6   4  11      707.94      702.88     13.92 o 
  -5   4  11      137.88      129.71      6.91 o 
  -4   4  11       12.12        8.59      5.42 o 
  -3   4  11      386.39      367.07      9.38 o 
  -2   4  11      503.44      522.25     11.92 o 
  -1   4  11      462.02      439.24     11.03 o 
   0   4  11      259.68      296.79      9.94 o 
   1   4  11       84.32       97.46      7.80 o 
   2   4  11      227.32      251.72      9.80 o 
   3   4  11       54.01       59.09      9.30 o 
   4   4  11       46.87       27.09      6.56 o 
   5   4  11       30.02       26.83      7.23 o 
   6   4  11        2.85        2.36      8.60 o 
   7   4  11       93.32      106.04     12.15 o 
 -10   5  11      278.19      296.70      9.24 o 
  -9   5  11      113.94      112.57      6.79 o 
  -8   5  11       83.63       89.20      7.40 o 
  -7   5  11       33.88       31.27      6.64 o 
  -6   5  11       71.79       83.74      6.82 o 
  -5   5  11        3.13        1.57      6.15 o 
  -4   5  11       48.37       55.80      6.74 o 
  -3   5  11        1.19       -2.03      6.22 o 
  -2   5  11        6.90        3.77      6.52 o 
  -1   5  11       62.41       67.59      7.34 o 
   0   5  11      125.59      127.38      8.18 o 
   1   5  11      210.06      224.61     10.73 o 
   2   5  11      102.49      135.59     10.23 o 
   3   5  11      179.40      220.83     12.49 o 
 -18   0  12       29.02       -6.12     31.63 o 
 -17   0  12       15.70       11.32     26.81 o 
 -16   0  12      163.32      162.26     32.50 o 
 -15   0  12     1045.07     1011.28     60.61 o 
 -14   0  12      157.12      168.71     29.30 o 
 -13   0  12       11.34       17.97     11.82 o 
 -12   0  12      234.18      268.42     17.01 o 
 -11   0  12     5397.82     5070.30    102.62 o 
 -10   0  12     2544.72     2528.17     52.99 o 
  -9   0  12      463.84      533.51     12.82 o 
  -8   0  12       24.51       25.47      5.31 o 
  -7   0  12      131.51      165.11      9.77 o 
  -6   0  12        4.23        9.16      4.94 o 
  -5   0  12        1.95        6.47      5.01 o 
  -4   0  12      868.00      937.43     29.40 o 
  -3   0  12      509.25      511.85     14.95 o 
  -2   0  12      460.58      493.68     12.85 o 
  -1   0  12       12.12       12.54      6.20 o 
   0   0  12      411.22      431.31     13.43 o 
   1   0  12     1827.36     1827.14     36.48 o 
   2   0  12     2908.26     3080.32     53.35 o 
   3   0  12     2249.61     2280.33     41.13 o 
   4   0  12     1222.10     1178.22     57.91 o 
   5   0  12     1227.04     1153.12     82.08 o 
   6   0  12     1252.86     1006.35     57.57 o 
   7   0  12      521.66      580.33     45.17 o 
   8   0  12      376.31      382.75     38.29 o 
   9   0  12      177.88      235.27     36.88 o 
  10   0  12       79.46      166.43     33.42 o 
 -18   1  12      105.37      114.56     32.74 o 
 -17   1  12       24.40        4.43     45.33 o 
 -16   1  12      211.14      255.52     25.70 o 
 -15   1  12      114.59      122.02     27.59 o 
 -14   1  12        4.49        9.74     15.41 o 
 -13   1  12       96.29       90.61     11.76 o 
 -12   1  12      339.14      324.40     14.92 o 
 -11   1  12      265.29      246.86      7.31 o 
 -10   1  12      430.05      398.21      8.86 o 
  -9   1  12        9.51        7.42      4.16 o 
  -8   1  12     1239.41     1178.49     16.15 o 
  -7   1  12     2586.79     2713.32     35.77 o 
  -6   1  12      919.35      825.74     16.55 o 
  -5   1  12     1168.74     1192.44     17.93 o 
  -4   1  12     2591.06     2447.47     32.62 o 
  -3   1  12     4005.70     4249.91     54.14 o 
  -2   1  12     2767.39     2765.85     36.49 o 
  -1   1  12     1233.13     1236.88     18.73 o 
   0   1  12      758.47      728.32     13.87 o 
   1   1  12       95.82       87.56      5.73 o 
   2   1  12      504.98      541.79     15.28 o 
   3   1  12       72.58       99.97      7.47 o 
   4   1  12       18.93        4.74      6.73 o 
   5   1  12        0.68       -2.19      9.91 o 
   6   1  12       68.56       87.30     11.68 o 
   7   1  12      391.03      366.67     20.63 o 
   8   1  12      507.09      513.93     45.38 o 
   9   1  12      424.76      350.39     28.78 o 
  10   1  12      106.45      104.32     23.39 o 
 -17   2  12      119.80      116.46     32.14 o 
 -16   2  12       79.66       55.34     20.89 o 
 -15   2  12      382.91      377.83     29.64 o 
 -14   2  12      296.10      345.36     15.22 o 
 -13   2  12      141.66      138.88     10.86 o 
 -12   2  12       74.17       84.95      7.10 o 
 -11   2  12      220.09      239.22      8.08 o 
 -10   2  12      486.28      496.79      9.58 o 
  -9   2  12     1464.22     1499.36     17.71 o 
  -8   2  12      208.06      223.83      5.90 o 
  -7   2  12        2.71       -0.26      4.07 o 
  -6   2  12       11.58        4.92      4.17 o 
  -5   2  12      862.40      858.32     13.01 o 
  -4   2  12        5.57        2.20      4.16 o 
  -3   2  12       66.07       56.42      4.92 o 
  -2   2  12      248.93      233.41      7.99 o 
  -1   2  12      765.93      769.56     12.80 o 
   0   2  12     1883.97     1930.90     25.64 o 
   1   2  12     1656.30     1670.01     23.09 o 
   2   2  12      957.09      958.54     16.39 o 
   3   2  12      980.67      976.20     17.84 o 
   4   2  12      564.45      558.26     13.72 o 
   5   2  12      473.90      450.65     17.56 o 
   6   2  12      646.68      589.20     21.42 o 
   7   2  12      460.63      455.02     19.01 o 
   8   2  12      272.49      274.13     24.18 o 
   9   2  12      239.04      257.48     40.02 o 
 -16   3  12        0.32       12.66     17.59 o 
 -15   3  12       76.26       69.41     18.58 o 
 -14   3  12       20.75       13.38     16.12 o 
 -13   3  12      103.29      108.47      9.31 o 
 -12   3  12       81.86       65.98      7.49 o 
 -11   3  12       42.01       44.42      6.44 o 
 -10   3  12      121.37      132.25      6.38 o 
  -9   3  12      285.82      286.27      7.65 o 
  -8   3  12     1264.82     1178.78     16.87 o 
  -7   3  12      630.63      628.15     10.34 o 
  -6   3  12      708.60      640.65     11.28 o 
  -5   3  12      242.87      265.38      7.17 o 
  -4   3  12     1689.89     1608.27     21.96 o 
  -3   3  12     1057.95     1099.29     16.37 o 
  -2   3  12      773.20      755.73     12.86 o 
  -1   3  12       55.00       63.97      5.12 o 
   0   3  12       22.75       26.74      4.99 o 
   1   3  12      569.37      573.54     11.36 o 
   2   3  12      813.43      757.86     15.06 o 
   3   3  12      174.43      169.45      8.03 o 
   4   3  12        0.46       -8.12      6.80 o 
   5   3  12       14.49       17.66      7.99 o 
   6   3  12        3.65        4.53     10.14 o 
   7   3  12      102.25      116.86     14.04 o 
   8   3  12       20.20       24.07     14.95 o 
 -13   4  12       93.31       88.55     10.99 o 
 -12   4  12       61.93       72.29      7.89 o 
 -11   4  12      197.28      185.37      8.20 o 
 -10   4  12      244.06      263.44      8.18 o 
  -9   4  12      187.42      202.15      7.36 o 
  -8   4  12        4.51        3.78      5.21 o 
  -7   4  12       20.13       23.78      5.12 o 
  -6   4  12       27.34       22.84      4.78 o 
  -5   4  12        0.82       -2.21      5.69 o 
  -4   4  12        2.97       -8.34      5.56 o 
  -3   4  12       49.32       56.43      6.97 o 
  -2   4  12        5.42       -0.13      6.57 o 
  -1   4  12      105.52      101.69      7.88 o 
   0   4  12      247.24      273.99     10.14 o 
   1   4  12      181.78      207.78     11.38 o 
   2   4  12      306.68      295.99      9.81 o 
   3   4  12      162.65      166.28      8.46 o 
   4   4  12      127.45      122.72     10.59 o 
   5   4  12      293.01      298.47     13.94 o 
   6   4  12      156.44      170.30     13.38 o 
  -9   5  12       23.79       20.01      6.43 o 
  -8   5  12       36.61       32.47      6.06 o 
  -7   5  12        2.58        2.03      6.83 o 
  -6   5  12       52.25       43.17      7.14 o 
  -5   5  12       88.74      101.49      7.69 o 
  -4   5  12      141.77      176.45      8.57 o 
  -3   5  12      135.80      168.02     11.28 o 
  -2   5  12       99.31      119.14      8.28 o 
  -1   5  12       49.46       59.05      8.40 o 
   0   5  12      150.08      155.31     12.72 o 
   1   5  12      128.25      149.38     11.31 o 
   2   5  12      111.82      120.44     16.71 o 
 -17   1  13        7.06       22.98     53.16 o 
 -16   1  13        7.32       23.92     20.01 o 
 -15   1  13        7.43       -3.36     17.80 o 
 -14   1  13       18.70       20.97     19.89 o 
 -13   1  13       33.43       25.27     10.11 o 
 -12   1  13        2.28       -5.31      9.04 o 
 -11   1  13       34.33       29.30      5.88 o 
 -10   1  13        7.15        5.71      5.26 o 
  -9   1  13       36.55       40.81      5.14 o 
  -8   1  13      106.62      120.28      5.56 o 
  -7   1  13       58.72       56.59      4.89 o 
  -6   1  13       94.13      100.28      5.34 o 
  -5   1  13      351.61      376.54      9.03 o 
  -4   1  13        3.14        2.15      2.95 o 
  -3   1  13       45.68       42.36      4.67 o 
  -2   1  13      358.03      381.16     13.69 o 
  -1   1  13      471.07      486.90     11.24 o 
   0   1  13      138.92      156.12      7.83 o 
   1   1  13      234.84      259.97     11.00 o 
   2   1  13      201.09      218.43      9.71 o 
   3   1  13       33.03       30.76      7.80 o 
   4   1  13      324.82      345.94     38.10 o 
   5   1  13       25.58       21.82     13.01 o 
   6   1  13      102.05      106.89     15.43 o 
   7   1  13        0.76      -19.93     13.29 o 
   8   1  13        3.16        9.40     16.59 o 
   9   1  13       10.95       11.11     35.26 o 
 -17   2  13        0.95        2.81     21.12 o 
 -16   2  13       17.46       19.85     19.39 o 
 -15   2  13        7.25        7.26     13.34 o 
 -14   2  13        6.53        3.77      9.78 o 
 -13   2  13      138.09      123.01     10.51 o 
 -12   2  13      101.90       96.05      8.52 o 
 -11   2  13      240.99      227.59      8.89 o 
 -10   2  13       38.81       32.29      4.35 o 
  -9   2  13        7.51        3.45      3.67 o 
  -8   2  13      142.95      136.31      5.44 o 
  -7   2  13      256.23      216.24     10.35 o 
  -6   2  13      338.93      336.97      8.74 o 
  -5   2  13       64.75       68.44      5.63 o 
  -4   2  13       19.23       13.93      5.52 o 
  -3   2  13      211.14      234.52      7.94 o 
  -2   2  13        1.35       -4.10      4.40 o 
  -1   2  13      126.89      140.32      6.41 o 
   0   2  13       39.04       42.79      6.59 o 
   1   2  13        1.79       -0.87      6.00 o 
   2   2  13       52.58       50.57      8.94 o 
   3   2  13       60.31       61.87      7.97 o 
   4   2  13       12.26        5.33      9.12 o 
   5   2  13      148.25      146.15     13.01 o 
   6   2  13      274.03      271.39     16.27 o 
   7   2  13       56.42       53.66     19.45 o 
   8   2  13       61.03       67.19     20.47 o 
 -15   3  13       46.34       60.86     18.44 o 
 -14   3  13       17.57       26.62     16.99 o 
 -13   3  13       26.57       30.34      8.24 o 
 -12   3  13      148.76      159.59      9.42 o 
 -11   3  13      206.27      223.95      9.18 o 
 -10   3  13        2.02       -6.97      5.72 o 
  -9   3  13        1.05       -7.66      5.11 o 
  -8   3  13      139.44      134.86      6.82 o 
  -7   3  13       33.18       20.50      5.05 o 
  -6   3  13        1.42       -7.22      4.81 o 
  -5   3  13      114.61      104.10      5.94 o 
  -4   3  13      260.88      289.68      8.36 o 
  -3   3  13      173.00      168.98      6.62 o 
  -2   3  13        5.54       11.72      5.00 o 
  -1   3  13      108.42      116.57      6.65 o 
   0   3  13      449.12      445.94     12.22 o 
   1   3  13      511.36      514.38     12.26 o 
   2   3  13      332.94      353.22     10.40 o 
   3   3  13       36.09       43.54     11.24 o 
   4   3  13      125.74      132.91     14.27 o 
   5   3  13       88.29       78.61     13.26 o 
   6   3  13       12.39        0.68     12.37 o 
   7   3  13        0.15       -5.09     13.10 o 
 -13   4  13       15.88       22.75      9.72 o 
 -12   4  13       43.68       37.35      8.21 o 
 -11   4  13        1.77       -8.96      8.60 o 
 -10   4  13        3.76        9.48      6.95 o 
  -9   4  13      263.65      263.99     10.01 o 
  -8   4  13      334.30      352.90      9.33 o 
  -7   4  13      185.25      192.39      8.44 o 
  -6   4  13       50.22       60.10      5.99 o 
  -5   4  13      222.19      212.45      7.28 o 
  -4   4  13       65.12       71.18      5.63 o 
  -3   4  13       20.71       26.88      5.26 o 
  -2   4  13      223.75      243.31      9.41 o 
  -1   4  13       38.98       38.98      5.81 o 
   0   4  13        1.33       -4.93      5.96 o 
   1   4  13       29.34       21.41      6.78 o 
   2   4  13       34.29       25.30      7.20 o 
   3   4  13      143.31      147.28     10.97 o 
   4   4  13      119.40      135.43     10.49 o 
   5   4  13      130.97      156.69     13.70 o 
  -8   5  13        5.47       -7.76      6.56 o 
  -7   5  13        0.16       -4.05      6.27 o 
  -6   5  13        0.44        1.21      6.37 o 
  -5   5  13       13.30       18.73      7.98 o 
  -4   5  13      233.88      247.68     10.55 o 
  -3   5  13      140.07      170.49      9.97 o 
  -2   5  13      163.39      159.91      9.93 o 
  -1   5  13      192.49      189.41     11.21 o 
   0   5  13       70.41      107.47     11.49 o 
 -17   0  14      187.84      252.55     38.45 o 
 -16   0  14       49.45       84.11     30.82 o 
 -15   0  14       33.25       47.23     25.40 o 
 -14   0  14      860.19      762.47     52.21 o 
 -13   0  14     1030.48     1062.38     31.11 o 
 -12   0  14      128.01      171.91     16.47 o 
 -11   0  14      627.69      524.73     25.52 o 
 -10   0  14      142.09      111.80     10.03 o 
  -9   0  14      526.89      500.43     19.38 o 
  -8   0  14      224.09      181.03     11.05 o 
  -7   0  14       33.99       25.86      8.09 o 
  -6   0  14      134.16      132.76      8.84 o 
  -5   0  14     1574.86     1539.11     39.02 o 
  -4   0  14       51.98       23.45      7.14 o 
  -3   0  14      662.15      680.29     27.91 o 
  -2   0  14     2289.45     2259.18     50.84 o 
  -1   0  14     3094.88     3354.32     67.72 o 
   0   0  14      912.65      937.47     36.31 o 
   1   0  14     1180.25     1197.23     36.15 o 
   2   0  14     1423.18     1458.97     47.87 o 
   3   0  14      321.02      355.67     36.83 o 
   4   0  14      405.83      431.50     40.19 o 
   5   0  14      450.12      533.59     43.22 o 
   6   0  14       33.97       37.48     26.16 o 
   7   0  14        7.54       80.48     28.87 o 
   8   0  14       46.96      167.73     35.53 o 
   9   0  14        0.68       19.71     31.90 o 
 -17   1  14        0.30       10.01     21.12 o 
 -16   1  14       75.40       72.77     21.84 o 
 -15   1  14       16.47       -3.77     18.75 o 
 -14   1  14      251.68      254.64     14.62 o 
 -13   1  14      546.38      522.17     19.43 o 
 -12   1  14      218.89      205.94     13.05 o 
 -11   1  14       16.00       19.69      7.65 o 
 -10   1  14      114.78      140.36      6.78 o 
  -9   1  14     2187.04     2290.83     32.29 o 
  -8   1  14     2045.28     2086.55     31.25 o 
  -7   1  14     1167.38     1231.38     19.30 o 
  -6   1  14      774.57      803.89     14.38 o 
  -5   1  14       14.88        9.61      4.70 o 
  -4   1  14      189.38      227.51      7.02 o 
  -3   1  14      311.11      329.17     10.44 o 
  -2   1  14       41.26       47.11      5.72 o 
  -1   1  14       15.82       13.54      5.48 o 
   0   1  14       38.26       37.57      6.44 o 
   1   1  14       56.40       49.85      7.44 o 
   2   1  14      983.76      989.61     27.92 o 
   3   1  14      475.83      485.64     23.13 o 
   4   1  14      813.49      817.75     36.74 o 
   5   1  14      454.73      459.42     30.14 o 
   6   1  14      400.94      324.59     21.17 o 
   7   1  14      205.94      218.86     19.36 o 
   8   1  14      260.46      245.86     28.97 o 
 -16   2  14      119.02      144.15     23.45 o 
 -15   2  14       18.99       40.79     21.14 o 
 -14   2  14        1.39       13.92     10.27 o 
 -13   2  14       93.23       91.22     10.67 o 
 -12   2  14      263.74      274.65     12.44 o 
 -11   2  14        1.09        3.28      6.98 o 
 -10   2  14       19.95       11.10      5.50 o 
  -9   2  14       94.36       86.85      6.02 o 
  -8   2  14      332.62      377.68      8.53 o 
  -7   2  14        4.44        6.14      5.48 o 
  -6   2  14      521.55      469.93     11.13 o 
  -5   2  14     2301.59     2247.27     32.76 o 
  -4   2  14      786.47      761.32     18.36 o 
  -3   2  14      356.53      365.84      9.44 o 
  -2   2  14      859.01      863.80     16.39 o 
  -1   2  14     1677.55     1734.97     25.60 o 
   0   2  14     1409.90     1402.64     24.49 o 
   1   2  14      438.76      457.42     12.38 o 
   2   2  14       18.02       18.17      8.22 o 
   3   2  14      287.91      302.49     14.13 o 
   4   2  14      510.56      498.01     23.58 o 
   5   2  14      403.68      416.18     21.59 o 
   6   2  14        3.44       33.85     31.09 o 
   7   2  14       54.04       41.60     30.33 o 
 -15   3  14       34.92       44.44     18.00 o 
 -14   3  14        4.48       -1.98     13.49 o 
 -13   3  14       41.78       39.79     11.41 o 
 -12   3  14      417.46      397.76     13.56 o 
 -11   3  14      248.14      252.10     10.29 o 
 -10   3  14      439.81      421.65     11.67 o 
  -9   3  14       39.07       42.03      6.38 o 
  -8   3  14      251.29      251.52      8.66 o 
  -7   3  14      277.08      312.26      9.27 o 
  -6   3  14      248.13      286.17      8.62 o 
  -5   3  14      350.74      347.66     11.79 o 
  -4   3  14        4.74        2.62      5.57 o 
  -3   3  14       57.12       54.50      6.46 o 
  -2   3  14       67.18       70.17      6.81 o 
  -1   3  14      130.42      118.68      7.47 o 
   0   3  14       18.53        9.31      6.75 o 
   1   3  14      117.58      122.80     12.24 o 
   2   3  14       36.79       38.38      8.97 o 
   3   3  14      108.11      126.80     12.00 o 
   4   3  14      204.99      216.54     15.73 o 
   5   3  14      109.83       87.33     14.36 o 
   6   3  14      197.26      177.68     16.61 o 
 -12   4  14        6.14       -2.41      8.47 o 
 -11   4  14       10.16        2.54      9.08 o 
 -10   4  14        3.77        3.82      8.05 o 
  -9   4  14       16.08       18.04      7.10 o 
  -8   4  14       11.01       17.67      6.95 o 
  -7   4  14      105.32       91.29      7.54 o 
  -6   4  14       87.00      109.31      7.32 o 
  -5   4  14       77.22       73.27      6.79 o 
  -4   4  14       23.79       19.01      6.43 o 
  -3   4  14      148.09      144.40      8.71 o 
  -2   4  14      146.38      140.03      8.23 o 
  -1   4  14      383.90      412.33     12.08 o 
   0   4  14      189.42      192.03      9.23 o 
   1   4  14      175.72      192.34      9.55 o 
   2   4  14      100.85       96.06      9.97 o 
   3   4  14      261.52      228.19     14.10 o 
  -5   5  14        5.16        2.48      6.66 o 
  -4   5  14       82.42       75.66      7.99 o 
 -17   1  15        9.33      -11.09     30.41 o 
 -16   1  15        4.28        9.02     20.39 o 
 -15   1  15        3.89       -7.37     17.65 o 
 -14   1  15       21.02       29.35     11.32 o 
 -13   1  15        3.18       15.35      8.67 o 
 -12   1  15      114.65       99.79     10.05 o 
 -11   1  15        3.15       -6.48      8.08 o 
 -10   1  15      338.55      334.70     12.36 o 
  -9   1  15        9.82        3.40      6.75 o 
  -8   1  15      266.82      254.42     10.08 o 
  -7   1  15       37.43       45.71      7.21 o 
  -6   1  15        7.62       -2.51      6.29 o 
  -5   1  15       94.30       83.11      9.15 o 
  -4   1  15      640.81      629.83     16.86 o 
  -3   1  15       51.86       52.69      6.40 o 
  -2   1  15       17.73       25.30      6.40 o 
  -1   1  15        8.06        1.03      8.88 o 
   0   1  15      108.86       90.74     11.52 o 
   1   1  15       26.82       25.10     19.29 o 
   2   1  15       26.75       10.75     12.64 o 
   3   1  15       20.80       39.55     17.96 o 
   4   1  15        2.40       -3.40     18.19 o 
   5   1  15       17.30       -8.73     18.30 o 
   6   1  15       39.12       28.12     15.16 o 
   7   1  15       21.67       13.64     21.90 o 
 -16   2  15       16.90        8.67     20.91 o 
 -15   2  15        9.88       12.58     16.96 o 
 -14   2  15       13.22       37.25     10.45 o 
 -13   2  15        3.47        5.32      9.78 o 
 -12   2  15       49.89       42.49     10.94 o 
 -11   2  15       46.54       30.72      9.14 o 
 -10   2  15      474.73      494.40     12.78 o 
  -9   2  15      136.89      135.37      7.77 o 
  -8   2  15       51.45       40.50      6.72 o 
  -7   2  15       42.77       26.40      6.52 o 
  -6   2  15        6.28        2.06      6.11 o 
  -5   2  15      136.18      161.25      7.68 o 
  -4   2  15        1.90       -4.04      6.31 o 
  -3   2  15       57.78       44.05      7.40 o 
  -2   2  15       74.03       78.95      8.03 o 
  -1   2  15       67.12       61.42      8.05 o 
   0   2  15      108.91       95.72     10.72 o 
   1   2  15      130.98      138.01     12.20 o 
   2   2  15      249.28      265.27     15.59 o 
   3   2  15      513.74      492.47     22.96 o 
   4   2  15      125.95      149.51     20.92 o 
   5   2  15        1.13       -2.65     28.16 o 
   6   2  15        1.15        6.17     32.23 o 
 -14   3  15       23.44       39.28     14.88 o 
 -13   3  15        5.51       -4.26     18.07 o 
 -12   3  15       43.81       15.21     11.67 o 
 -11   3  15       99.26       74.57      9.48 o 
 -10   3  15      200.42      176.95      9.14 o 
  -9   3  15       33.83       17.85      7.63 o 
  -8   3  15        1.58        7.59      6.90 o 
  -7   3  15        1.93       -3.81      6.01 o 
  -6   3  15      554.13      544.86     13.12 o 
  -5   3  15      183.82      176.76      8.94 o 
  -4   3  15       15.94       15.65      6.99 o 
  -3   3  15       65.84       73.84      7.71 o 
  -2   3  15      193.09      209.61      9.15 o 
  -1   3  15      190.70      226.15     12.34 o 
   0   3  15       68.69       83.14      9.36 o 
   1   3  15       38.40       23.41     10.20 o 
   2   3  15        0.44       -1.83     11.44 o 
   3   3  15        0.99      -17.41     11.60 o 
   4   3  15        9.24       12.33     14.31 o 
   5   3  15       69.98       83.82     15.27 o 
 -11   4  15       68.35       70.96     10.46 o 
 -10   4  15       69.61       65.80      9.96 o 
  -9   4  15       21.77       12.30      8.23 o 
  -8   4  15       41.42       44.66      8.53 o 
  -7   4  15       26.68       38.86      7.53 o 
  -6   4  15       27.94       35.38      8.60 o 
  -5   4  15       71.54       71.93      7.73 o 
  -4   4  15        0.17       -7.96      7.17 o 
  -3   4  15        3.52        0.73      7.14 o 
  -2   4  15       66.30       67.44      8.14 o 
  -1   4  15      107.69      118.53      8.75 o 
   0   4  15      184.96      206.28     12.80 o 
   1   4  15      141.02      163.61     12.95 o 
   2   4  15       76.74       79.13     12.18 o 
 -17   0  16        0.18       -6.39     30.22 o 
 -16   0  16       10.63       -1.79     29.25 o 
 -15   0  16       54.78       32.71     29.52 o 
 -14   0  16       11.65       17.71     12.58 o 
 -13   0  16       78.91       45.29     15.86 o 
 -12   0  16      415.98      400.96     24.40 o 
 -11   0  16      236.02      193.74     18.72 o 
 -10   0  16      194.84      159.71     17.94 o 
  -9   0  16        6.53       29.73     23.51 o 
  -8   0  16      121.96      170.82     28.76 o 
  -7   0  16      744.01      732.76     31.28 o 
  -6   0  16      843.84      899.83     68.72 o 
  -5   0  16     1795.44     1887.23     44.49 o 
  -4   0  16     1268.23     1426.49     97.06 o 
  -3   0  16      138.65      170.08     18.69 o 
  -2   0  16       81.43       92.41     15.86 o 
  -1   0  16      558.85      603.47     84.63 o 
   0   0  16      701.04      771.79     49.83 o 
   1   0  16        9.42       -5.42     24.59 o 
   2   0  16      100.96      167.63     31.68 o 
   3   0  16       15.65       40.19     27.89 o 
   4   0  16      384.65      398.13     42.25 o 
   5   0  16      593.47      519.89     47.88 o 
   6   0  16      130.55      154.03     36.12 o 
 -16   1  16       26.85       29.29     21.07 o 
 -15   1  16      153.45      175.39     17.91 o 
 -14   1  16       84.47      112.56     13.06 o 
 -13   1  16      200.17      222.89     12.56 o 
 -12   1  16      124.96      154.72     11.39 o 
 -11   1  16     1003.71      981.82     24.40 o 
 -10   1  16      385.76      443.66     17.38 o 
  -9   1  16        1.58        0.08     18.77 o 
  -8   1  16      177.72      122.74     12.60 o 
  -7   1  16       14.07      -20.39     14.04 o 
  -6   1  16       50.70       52.46     10.55 o 
  -5   1  16      127.58      139.85      8.82 o 
  -4   1  16      225.55      194.68     16.22 o 
  -3   1  16      694.87      654.20     22.38 o 
  -2   1  16      335.14      296.36     18.00 o 
  -1   1  16       76.47       72.94     14.12 o 
   0   1  16      741.00      711.26     38.32 o 
   1   1  16     1293.75     1244.25     48.66 o 
   2   1  16      542.42      573.35     32.60 o 
   3   1  16      287.00      318.96     26.29 o 
   4   1  16       90.34       84.89     39.65 o 
   5   1  16      139.62      121.75     44.76 o 
   6   1  16      415.70      401.96     38.81 o 
 -15   2  16        2.01       -6.52     14.99 o 
 -14   2  16        0.81        4.16     14.69 o 
 -13   2  16        6.30       -0.23     10.45 o 
 -12   2  16        5.41       10.51     10.32 o 
 -11   2  16       55.36       49.10     10.96 o 
 -10   2  16      225.67      208.65     10.36 o 
  -9   2  16      175.80      169.48      9.96 o 
  -8   2  16      287.68      283.45     13.23 o 
  -7   2  16      902.99      885.34     24.18 o 
  -6   2  16     1050.65     1011.39     49.04 o 
  -5   2  16      276.46      304.29     19.02 o 
  -4   2  16      290.40      294.51     15.49 o 
  -3   2  16      390.56      370.37     20.49 o 
  -2   2  16      196.56      189.92     18.30 o 
  -1   2  16       10.47       25.81     11.25 o 
   0   2  16       37.13       49.20     16.03 o 
   1   2  16       61.79       69.66     14.88 o 
   2   2  16      108.08      111.71     20.52 o 
   3   2  16        8.61        5.20     29.19 o 
   4   2  16        1.48       -0.49     27.89 o 
   5   2  16       24.94        9.75     29.52 o 
 -13   3  16       12.46       14.04     16.76 o 
 -12   3  16       34.99       37.80     14.79 o 
 -11   3  16       96.61      117.48     18.90 o 
 -10   3  16       33.31       28.35     11.11 o 
  -9   3  16       40.44       58.37     11.18 o 
  -8   3  16        1.35       -5.82      9.38 o 
  -7   3  16      144.83      177.79     11.63 o 
  -6   3  16        6.64       17.85      8.98 o 
  -5   3  16       11.39        7.42      8.87 o 
  -4   3  16       33.02       22.87      9.17 o 
  -3   3  16      202.29      199.56     18.46 o 
  -2   3  16      101.14       91.84     11.60 o 
  -1   3  16       77.12       79.55     11.82 o 
   0   3  16       65.99       58.29     16.19 o 
   1   3  16      308.39      276.21     17.22 o 
   2   3  16      415.74      419.89     20.25 o 
   3   3  16      222.52      224.45     17.33 o 
 -10   4  16       59.69       54.31     12.45 o 
  -9   4  16       48.14       36.30     11.70 o 
  -8   4  16       40.56       36.94      8.91 o 
  -7   4  16        8.42       21.69      8.82 o 
  -6   4  16      159.96      149.27     10.22 o 
  -5   4  16      108.46      142.40     10.84 o 
  -4   4  16      152.45      144.54     10.90 o 
  -3   4  16       69.68       93.95     14.93 o 
  -2   4  16       89.07      100.32     15.85 o 
  -1   4  16      110.21      127.99     12.78 o 
   0   4  16       62.06       63.87     13.39 o 
 -16   1  17        0.85      -12.00     21.25 o 
 -15   1  17        8.52       -2.38     13.49 o 
 -14   1  17        1.54       19.34     12.64 o 
 -13   1  17        7.48       20.20     10.06 o 
 -12   1  17       15.98       14.58      9.91 o 
 -11   1  17       78.11       61.48     10.27 o 
 -10   1  17       56.35       47.96     16.47 o 
  -9   1  17        4.01       -0.41     13.13 o 
  -8   1  17      276.94      332.06     25.66 o 
  -7   1  17      237.75      237.45     21.74 o 
  -6   1  17       23.88       13.36     18.71 o 
  -5   1  17      148.27      133.86     19.89 o 
  -4   1  17       77.82       58.57     18.58 o 
  -3   1  17        0.01      -23.32     16.24 o 
  -2   1  17        5.23      -11.87     17.29 o 
  -1   1  17       16.89        0.23     19.63 o 
   0   1  17       15.67      -25.07     16.71 o 
   1   1  17       86.38      103.94     29.60 o 
   2   1  17      114.42       70.34     20.16 o 
   3   1  17       37.09       26.67     20.42 o 
   4   1  17       19.28       -0.59     35.18 o 
   5   1  17       92.66       41.95     26.43 o 
 -15   2  17        0.65        3.34     13.13 o 
 -14   2  17        7.73       16.68     11.14 o 
 -13   2  17       10.13        7.48     10.82 o 
 -12   2  17       19.51       12.03     10.78 o 
 -11   2  17       11.69       15.76     10.71 o 
 -10   2  17      262.14      243.22     14.36 o 
  -9   2  17        8.61        0.72     12.08 o 
  -8   2  17       57.67       69.55     11.77 o 
  -7   2  17       14.83        8.89     10.51 o 
  -6   2  17        0.81       14.66     21.22 o 
  -5   2  17       98.84      108.24     13.29 o 
  -4   2  17      148.00      126.39     13.74 o 
  -3   2  17      196.50      185.83     22.92 o 
  -2   2  17       38.33       29.10     11.84 o 
  -1   2  17       41.12       50.74     14.15 o 
   0   2  17      265.59      258.56     23.57 o 
   1   2  17        1.53       16.95     26.65 o 
   2   2  17        7.82       55.03     31.52 o 
   3   2  17        2.78       42.46     31.25 o 
   4   2  17        6.80       26.86     32.77 o 
 -12   3  17        2.66       20.33     17.42 o 
 -11   3  17       28.54       57.75     16.73 o 
 -10   3  17        8.69        0.38     11.03 o 
  -9   3  17       55.69       93.15     28.75 o 
  -8   3  17      112.62      121.22     13.06 o 
  -7   3  17       42.80       45.05     11.66 o 
  -6   3  17        6.55       -9.43     12.57 o 
  -5   3  17        7.73        2.05     12.31 o 
  -4   3  17      130.78      122.23     14.86 o 
  -3   3  17       20.53       23.41     12.70 o 
  -2   3  17        0.35        5.87     12.58 o 
  -1   3  17        5.09       -2.10     13.24 o 
   0   3  17       11.57      -11.60     14.76 o 
   1   3  17       30.00       37.35     17.39 o 
   2   3  17       34.74       33.32     22.30 o 
  -7   4  17       95.51       89.56     13.29 o 
  -6   4  17       15.08        6.94     11.71 o 
  -5   4  17        1.67      -17.37     11.58 o 
  -4   4  17      120.12      109.46     13.27 o 
  -3   4  17      134.43      107.70     13.32 o 
 -15   0  18        1.10        8.80     17.98 o 
 -14   0  18       77.65       53.03     19.58 o 
 -13   0  18       27.24       51.99     19.90 o 
 -12   0  18      178.19      202.96     22.37 o 
 -11   0  18      358.43      448.71     27.25 o 
 -10   0  18       43.26       56.18     22.53 o 
  -9   0  18      205.97      245.29     35.15 o 
  -8   0  18      908.22      774.06     52.37 o 
  -7   0  18      162.66      241.83     34.45 o 
  -6   0  18        6.70       50.15     27.62 o 
  -5   0  18       32.91       14.68     27.03 o 
  -4   0  18      563.91      636.01     47.07 o 
  -3   0  18      411.53      381.72     40.30 o 
  -2   0  18       28.25       15.22     26.97 o 
  -1   0  18      336.55      342.56     36.72 o 
   0   0  18      557.81      418.06     39.70 o 
   1   0  18        4.78       20.20     28.54 o 
   2   0  18      334.19      296.15     39.32 o 
   3   0  18      423.72      440.76     45.60 o 
   4   0  18      329.70      439.13     47.39 o 
 -15   1  18       59.22      102.33     14.54 o 
 -14   1  18        1.50        9.32     12.66 o 
 -13   1  18       43.53       25.35     12.87 o 
 -12   1  18       30.56       48.62     11.54 o 
 -11   1  18       82.55       74.67     14.00 o 
 -10   1  18       16.41        1.63     11.33 o 
  -9   1  18       23.01      -12.34     42.49 o 
  -8   1  18       25.29       37.10     23.45 o 
  -7   1  18      149.73      104.87     20.39 o 
  -6   1  18      228.64      184.48     23.21 o 
  -5   1  18      359.01      335.75     26.53 o 
  -4   1  18      342.35      334.12     27.22 o 
  -3   1  18      439.10      428.00     28.93 o 
  -2   1  18      349.16      390.04     31.90 o 
  -1   1  18      574.66      604.79     33.91 o 
   0   1  18       48.02       14.44     35.66 o 
   1   1  18      105.80      109.26     21.58 o 
   2   1  18       95.34      120.12     22.46 o 
   3   1  18      208.72      227.64     45.66 o 
 -14   2  18       34.79       -0.33     20.39 o 
 -13   2  18       60.94       74.27     17.79 o 
 -12   2  18      122.56      140.44     15.25 o 
 -11   2  18       20.26       26.00     13.43 o 
 -10   2  18      330.29      332.78     25.79 o 
  -9   2  18      553.71      549.53     22.80 o 
  -8   2  18      318.89      327.27     28.85 o 
  -7   2  18       17.60       -5.74     20.53 o 
  -6   2  18        7.23       22.81     18.20 o 
  -5   2  18      105.98      154.92     21.60 o 
  -4   2  18       25.29       70.73     31.47 o 
  -3   2  18        8.21        4.71     29.41 o 
  -2   2  18        6.10      -23.61     28.92 o 
  -1   2  18       16.94       12.84     26.05 o 
   0   2  18        6.26       29.14     26.81 o 
   1   2  18        1.67      -17.60     30.11 o 
   2   2  18       50.22       35.75     32.23 o 
 -11   3  18        6.60       22.10     16.61 o 
 -10   3  18        0.12      -20.13     15.33 o 
  -9   3  18       62.53       43.34     19.41 o 
  -8   3  18       21.60       19.37     12.00 o 
  -7   3  18       39.41       41.78     12.52 o 
  -6   3  18        6.60       -4.86     13.37 o 
  -5   3  18      281.80      261.73     17.96 o 
  -4   3  18      383.55      354.54     19.58 o 
  -3   3  18      214.85      246.84     19.71 o 
  -2   3  18       76.77       81.30     18.10 o 
  -1   3  18       80.22       55.40     15.07 o 
   0   3  18      174.07      189.02     33.69 o 
 -14   1  19        5.25       -6.08     13.82 o 
 -13   1  19        5.42       11.66     14.19 o 
 -12   1  19       34.73       33.29     11.41 o 
 -11   1  19        4.61       22.18     12.18 o 
 -10   1  19       18.43       27.31     12.66 o 
  -9   1  19        6.11       -2.71     19.75 o 
  -8   1  19       59.56       45.98     31.95 o 
  -7   1  19        6.11        4.67     18.99 o 
  -6   1  19       36.43       -1.02     19.71 o 
  -5   1  19        9.54      -28.94     19.29 o 
  -4   1  19       40.32       36.47     20.07 o 
  -3   1  19        1.70      -13.81     19.85 o 
  -2   1  19       55.43       69.32     21.40 o 
  -1   1  19       87.72      106.39     22.56 o 
   0   1  19       54.12       24.79     21.21 o 
   1   1  19        0.27        1.12     39.97 o 
   2   1  19       34.28       32.14     28.14 o 
 -12   2  19       16.45       34.15     17.17 o 
 -11   2  19        1.76       -0.88     16.13 o 
 -10   2  19        3.93        6.42     22.59 o 
  -9   2  19       17.24       -0.04     16.17 o 
  -8   2  19       45.30       31.37     23.01 o 
  -7   2  19      131.76      154.79     35.31 o 
  -6   2  19      156.93      151.11     35.37 o 
  -5   2  19       51.02       89.47     33.31 o 
  -4   2  19        0.99      -10.40     30.22 o 
  -3   2  19       10.24      -12.35     30.44 o 
  -2   2  19       32.98       33.96     30.11 o 
  -1   2  19        0.13        9.86     28.22 o 
   0   2  19        0.32       21.12     31.58 o 
  -9   3  19       28.91       25.28     17.76 o 
  -8   3  19       13.02       -0.38     17.33 o 
  -7   3  19        2.50       12.72     23.15 o 
  -6   3  19       22.45       10.00     23.58 o 
  -5   3  19        0.91      -29.68     23.45 o 
  -4   3  19       23.18       20.31     24.42 o 
  -3   3  19       39.07       29.01     25.01 o 
 -13   0  20      261.30      301.03     38.32 o 
 -12   0  20        3.07        2.63     17.95 o 
 -11   0  20        1.83      -21.92     18.90 o 
 -10   0  20       26.80       38.81     27.13 o 
  -9   0  20        0.56      -15.54     29.90 o 
  -8   0  20        2.91       21.93     30.98 o 
  -7   0  20       78.45       81.51     30.44 o 
  -6   0  20       14.90       -2.60     29.63 o 
  -5   0  20      165.65       94.13     33.85 o 
  -4   0  20      476.38      359.19     40.40 o 
  -3   0  20      218.39      211.98     38.13 o 
  -2   0  20      193.72      201.80     38.02 o 
  -1   0  20       38.89       56.54     32.28 o 
   0   0  20       84.18       91.80     33.80 o 
 -12   1  20       42.78       -0.62     14.29 o 
 -11   1  20       17.24       27.45     13.38 o 
 -10   1  20       98.30      122.96     18.85 o 
  -9   1  20      151.64      136.38     25.60 o 
  -8   1  20      107.28      104.69     23.34 o 
  -7   1  20      192.16      170.85     24.98 o 
  -6   1  20      301.94      274.80     55.05 o 
  -5   1  20       89.51      100.95     23.87 o 
  -4   1  20        2.44      -33.72     51.64 o 
  -3   1  20       50.72       51.24     22.54 o 
  -2   1  20      249.31      328.71     52.51 o 
  -1   1  20       64.71       95.84     22.98 o 
   0   1  20       23.27       35.27     22.50 o 
 -11   2  20       24.21       17.65     30.53 o 
 -10   2  20        4.64        4.34     17.43 o 
  -9   2  20        6.55      -15.66     19.24 o 
  -8   2  20       25.60       21.24     22.90 o 
  -7   2  20        5.04        8.56     32.88 o 
  -6   2  20       19.16        1.46     32.60 o 
  -5   2  20        3.06      -10.07     32.06 o 
  -4   2  20        1.21      -18.20     28.76 o 
  -3   2  20       27.70        3.14     33.31 o 
  -2   2  20      124.36      196.11     39.54 o 
 -10   1  21        0.09      -15.64     16.54 o 
  -9   1  21       16.25        8.22     22.65 o 
  -8   1  21        8.15      -32.23     21.49 o 
  -7   1  21        3.33        5.41     21.91 o 
  -6   1  21        5.05        3.78     28.11 o 
  -5   1  21       72.21       62.06     23.39 o 
  -4   1  21       21.31        5.45     23.48 o 
  -3   1  21        5.48       20.42     43.98 o 
                                                 
